# Supplementary material for: Prediction of Gene Phenotypes Based on GO and KEGG Pathway Enrichment Scores
Source: Biomed Res Int. 2013 Nov 7;2013:870795. doi: 10.1155/2013/870795 (PMC3838811; doi:10.1155/2013/870795)
Supplement: Supplementary file 1 — Supplementary Material 1：The ID of yeast 1462 proteins with phenotype annotation. Supplementary Material 2：The MaxRel and mRMR feature tables using mRMR method. Supplementary Material 3: The 11 order prediction accuracies based on mRMR features list using kNNA-based method (k=1,2, ...31). [file 870795.f1.txt]

IDs of yeast proteins(1462 in total):
YBR143c	YDR329c	YAL029c	YLR240w
YDR353w	YBR146w	YGL225w	YOR211c
YCR028c	YPL061w	YNR033w	YMR047c
YHR184w	YOR031w	YGL055w	YKR063c
YMR015c	YMR235c	YHR005c	YBR024w
YLR295c	YBR130c	YJR068w	YOL067c
YLR005w	YMR263w	YAL062w	YCL054w
YPL022w	YGL105w	YLR418c	YDR513w
YOR310c	YBR048w	YNL225c	YDL200c
YLR355c	YCR071c	YJL146w	YDL045w-a
YPR178w	YEL024w	YJR032w	YML032c
YPR103w	YPR069c	YPL069c	YMR257c
YPL172c	YJL140w	YNL221c	YJL174w
YPR165w	YJL081c	YDR207c	YKR001c
YJL073w	YOL025w	YOR132w	YGL130w
YHR124w	YLR102c	YER177w	YNL090w
YDR439w	YEL032w	YMR272c	YDR030c
YER120w	YNL312w	YGL035c	YML010w
YFL038c	YDL138w	YDR166c	YDR103w
YMR168c	YGL061c	YPL018w	YBL039c
YGL167c	YNL223w	YPL057c	YJL077c
YIL022w	YIL033c	YDR323c	YOR036w
YOR221c	YBR173c	YLR397c	YNL103w
YPR072w	YCR044c	YBR256c	YDR499w
YGR056w	YML007w	YGR023w	YAR019c
YOR125c	YKL056c	YNR038w	YLR390w
YNL007c	YOR254c	YBR110w	YNL292w
YGL175c	YBR021w	YNL001w	YGR121c
YBL025w	YGR082w	YDR172w	YGR253c
YNL025c	YER007w	YDL017w	YML016c
YFR036w	YHR208w	YOR035c	YPR201w
YPL256c	YPL082c	YDL215c	YGR094w
YBR069c	YIL002c	YDR195w	YGR262c
YAL019w	YML116w	YIL143c	YBR029c
YNL330c	YML085c	YBR015c	YKL055c
YOL018c	YPR200c	YDR168w	YMR304w
YGR063c	YGL189c	YJR042w	YDR256c
YIL031w	YGL255w	YJR076c	YOL049w
YKL096w-a	YOR322c	YAL009w	YCR005c
YBR109c	YLR079w	YMR243c	YKL117w
YCR017c	YKR061w	YDR085c	YPR035w
YKL080w	YHR119w	YIL078w	YFL045c
YFR028c	YDL029w	YML095c	YPL104w
YDR369c	YIR017c	YDR159w	YDL042c
YMR146c	YFL034c-b	YCL008c	YML110c
YJR090c	YGL022w	YDR034c	YPL269w
YLR447c	YGR218w	YIL068c	YOL036w
YOR360c	YOR075w	YMR231w	YIL123w
YJL092w	YOR069w	YLR313c	YJL061w
YGR144w	YBR106w	YEL046c	YBR211c
YER015w	YMR238w	YIL119c	YHR079c-a
YHR175w	YLR055c	YJR106w	YCR098c
YDR342c	YFR051c	YLR274w	YER151c
YLR372w	YGL178w	YLR357w	YDR099w
YBR200w	YBR243c	YLR310c	YDR265w
YOL086c	YOR140w	YNL216w	YHR010w
YDR173c	YKL192c	YCL035c	YER091c
YBR212w	YDR456w	YMR214w	YKL139w
YMR016c	YKL110c	YGR061c	YOR386w
YMR241w	YPL167c	YMR294w	YDL207w
YOL020w	YBL023c	YBL091c	YDR129c
YIL015w	YNL236w	YEL050c	YGR057c
YGR072w	YGL033w	YMR190c	YKL208w
YDR495c	YOR298w	YJL141c	YBR136w
YLL021w	YLR268w	YPR018w	YBR088c
YBR036c	YPR086w	YMR116c	YHL030w
YOL001w	YJL209w	YLL040c	YHL020c
YDR297w	YHR098c	YLR332w	YBL078c
YHR172w	YPR120c	YER065c	YML130c
YBL088c	YPL106c	YLR337c	YLR197w
YIL150c	YJL201w	YGR172c	YNL054w
YLR330w	YDR097c	YLR359w	YMR038c
YNL079c	YHR107c	YPL161c	YGL006w
YML064c	YNR006w	YDL084w	YOR217w
YER022w	YDR108w	YML062c	YNL233w
YBR039w	YMR234w	YGR078c	YBL099w
YHR002w	YCR020c	YBR272c	YKL112w
YER107c	YLR103c	YNL082w	YBL042c
YPR026w	YML012w	YJL026w	YLR436c
YPL092w	YKL085w	YBR201w	YDR298c
YKL148c	YMR137c	YPL132w	YFL026w
YDR410c	YOR109w	YDL095w	YNL215w
YCR077c	YMR065w	YPL053c	YBR079c
YDL008w	YML121w	YBL105c	YDL101c
YPR124w	YBR133c	YGL120c	YIL118w
YHR004c	YBR275c	YMR173w	YIL004c
YDL028c	YHR038w	YOR089c	YLR298c
YBL040c	YKL093w	YDL128w	YMR106c
YBL015w	YNL322c	YPL002c	YDL145c
YBR083w	YLR451w	YDR347w	YBR202w
YHR069c	YMR152w	YOR040w	YPR101w
YBR045c	YGL093w	YML004c	YJL121c
YJR093c	YPL145c	YBR279w	YJR006w
YGR112w	YIL147c	YBR010w	YMR145c
YBR009c	YER017c	YHR171w	YDR328c
YNL192w	YPR057w	YLR299w	YCL051w
YDR284c	YKL185w	YIL049w	YEL030w
YGR158c	YKL011c	YJR104c	YIR004w
YDR160w	YML105c	YNL112w	YDR364c
YMR021c	YNL003c	YGR229c	YOR361c
YCR084c	YPL241c	YOR257w	YMR036c
YDR507c	YPL214c	YDL164c	YLL041c
YDR468c	YOR116c	YJR025c	YEL034w
YJL097w	YDR440w	YFR052w	YNL088w
YER154w	YDR446w	YHR137w	YMR179w
YER044c-a	YLR263w	YDR072c	YBR158w
YKL213c	YHR200w	YBR087w	YKL149c
YOL022c	YDL120w	YOR208w	YDR226w
YDL003w	YCR048w	YGL135w	YGR244c
YLR071c	YGL040c	YCR003w	YIL129c
YDR345c	YJL203w	YKL196c	YPR119w
YPL210c	YDL090c	YER026c	YKR068c
YNL032w	YBL022c	YOR249c	YOL109w
YHR060w	YHR168w	YGR105w	YER142c
YER031c	YNL219c	YNL126w	YDR155c
YPL148c	YIL140w	YKL042w	YPR199c
YML060w	YDR011w	YMR198w	YIR024c
YOR136w	YBR290w	YPR163c	YNR019w
YIL154c	YGR036c	YDR009w	YGL048c
YPL177c	YHR067w	YDR080w	YNL006w
YHR164c	YBL002w	YJL166w	YNL020c
YGL173c	YDR251w	YBR169c	YCR021c
YER014w	YFL025c	YDL059c	YOR270c
YDR021w	YPL065w	YMR275c	YOL044w
YDR224c	YLR442c	YBR114w	YML129c
YDR529c	YOR363c	YPL049c	YLR200w
YDR225w	YGR252w	YNR045w	YBR078w
YNL252c	YCL005w-a	YHL027w	YJL059w
YBL020w	YPR122w	YOR157c	YMR301c
YDR337w	YBL008w	YDR182w	YGR041w
YHR165c	YJL080c	YFL033c	YKL020c
YDL126c	YDL064w	YHR086w	YDL087c
YPL040c	YDR322c-a	YKL124w	YIL126w
YFL059w	YOL021c	YCR088w	YDL232w
YBR171w	YHR001w-a	YDR118w	YOR326w
YMR055c	YCR024c	YFR004w	YOR259c
YGL200c	YPR159w	YKL032c	YBL052c
YLR353w	YLR032w	YLR191w	YNL037c
YJL057c	YEL037c	YPL255w	YHL031c
YGL095c	YER070w	YCR086w	YBR076w
YLR390w-a	YER164w	YDR419w	YGL207w
YJL173c	YDL077c	YMR256c	YMR094w
YPL008w	YOR341w	YJL134w	YDR076w
YFR019w	YGL116w	YJR137c	YGR098c
YMR035w	YPL179w	YDL160c	YER171w
YDL078c	YBR037c	YJL115w	YLL004w
YGL206c	YBR057c	YPL204w	YGL181w
YDR405w	YKL073w	YBL035c	YLR127c
YGR047c	YGL127c	YGR197c	YPR190c
YBR103w	YNL271c	YGR222w	YGR216c
YPR104c	YKL181w	YBL005w	YAL002w
YOR099w	YGR099w	YKL025c	YKL049c
YOR184w	YJR045c	YCR057c	YDR331w
YMR022w	YER013w	YOL051w	YPR173c
YJL005w	YDR079w	YJL063c	YOR358w
YOL108c	YDL226c	YLR342w	YNR010w
YOR043w	YFR031c	YPL118w	YKR048c
YNL027w	YDL134c	YMR223w	YDL165w
YHR005c-a	YMR273c	YMR039c	YOR017w
YOR178c	YBL079w	YOR092w	YKL028w
YDR285w	YNL066w	YOR018w	YBR001c
YOR355w	YEL063c	YJL053w	YLL008w
YPL036w	YGL115w	YDR427w	YGR276c
YOL052c	YLR093c	YHR205w	YJR035w
YJR122w	YGL191w	YPR185w	YOR278w
YPL155c	YCR106w	YKR076w	YOL090w
YOL030w	YMR154c	YNL062c	YBR189w
YGL145w	YGR152c	YMR060c	YLR288c
YML094w	YCR008w	YHR118c	YDR515w
YKL022c	YJR040w	YIL106w	YOR332w
YGL100w	YDL185w	YGL018c	YBR123c
YOR336w	YJL001w	YDR142c	YPR051w
YHR147c	YCR092c	YLR096w	YML008c
YML075c	YER042w	YMR052w	YLR098c
YLR195c	YFL005w	YNL029c	YPL234c
YIL146c	YAL035w	YER172c	YLR314c
YGR113w	YDL229w	YKL057c	YGL212w
YFR002w	YDR523c	YMR213w	YAL059w
YDR432w	YEL003w	YMR197c	YMR133w
YPL032c	YGR258c	YER125w	YHL007c
YKL114c	YBR017c	YNL329c	YFL036w
YIR011c	YNL135c	YDR488c	YDR025w
YHR057c	YOL104c	YDR498c	YCR037c
YGL253w	YDR377w	YOR106w	YER057c
YNL201c	YCR034w	YBL080c	YCR046c
YJR055w	YLL026w	YMR062c	YOR344c
YLR212c	YHR013c	YKL130c	YMR078c
YLR229c	YGR213c	YHR014w	YHR120w
YBL101c	YAL026c	YDR150w	YJR138w
YOL076w	YNL210w	YHR077c	YPR113w
YNL277w	YLR223c	YPL021w	YDR392w
YLR396c	YJR053w	YGL087c	YBL003c
YPR062w	YHR068w	YPL243w	YOR330c
YIL128w	YLR244c	YDL040c	YCR067c
YJL128c	YLL060c	YOR201c	YHL035c
YHR041c	YKL190w	YHR062c	YOL139c
YGR120c	YHR132c	YLR292c	YLR430w
YDR283c	YPL031c	YEL059c-a	YMR282c
YAL010c	YHR027c	YOL006c	YMR307w
YJR060w	YOL116w	YOR266w	YJR065c
YOR061w	YJL090c	YBR112c	YJR066w
YNL229c	YHR206w	YLR319c	YHR047c
YAR007c	YBR127c	YPR016c	YDR423c
YLR371w	YJR017c	YAL041w	YBL082c
YGR092w	YGL213c	YMR302c	YML061c
YAL040c	YBL066c	YIR009w	YHR101c
YKL048c	YIR021w	YLR382c	YIL153w
YJL013c	YKL165c	YCR093w	YGR195w
YNL189w	YJL074c	YHR157w	YKR053c
YJR034w	YCR042c	YGR044c	YNR003c
YGL103w	YDR123c	YLR026c	YBL007c
YER020w	YIL051c	YPL086c	YCL043c
YDR069c	YLR233c	YOR153w	YER068w
YDR293c	YDR213w	YDL047w	YFL002c
YBR082c	YBR098w	YKL186c	YGR108w
YBR196c	YDR218c	YNL259c	YPL194w
YIL075c	YIL115c	YBR166c	YHR174w
YBR084c-a	YMR165c	YDR508c	YDL055c
YLR048w	YJR073c	YOR001w	YGR059w
YOL004w	YJL023c	YDR363w-a	YKL197c
YKR031c	YLR443w	YJL127c	YEL013w
YPL213w	YLR329w	YOR133w	YKL113c
YBR070c	YJR021c	YJR052w	YMR032w
YBR176w	YDL102w	YLR303w	YML035c
YIL085c	YDR138w	YCL014w	YDR264c
YJL208c	YHR141c	YPR160w	YNR026c
YKR082w	YOR349w	YHR139c	YAL058w
YIR008c	YBR135w	YGL090w	YGL163c
YCR002c	YHR129c	YKL009w	YMR284w
YGR055w	YPL209c	YLL001w	YAL016w
YLR262c	YIR006c	YPR168w	YBR044c
YKR054c	YIL142w	YHR021w-a	YHR051w
YNL238w	YOL122c	YCR066w	YKL109w
YJR075w	YLR378c	YGR281w	YNL053w
YDR002w	YDR238c	YJR059w	YOR351c
YPL029w	YPR133w-a	YKL004w	YLR384c
YGR104c	YOR231w	YNL148c	YMR080c
YLR305c	YIL026c	YBR294w	YCR028c-a
YGR174c	YDR303c	YBL027w	YML078w
YOR204w	YGR155w	YNL222w	YOR181w
YOR269w	YDR402c	YLR150w	YOL081w
YKR009c	YJL194w	YNL261w	YMR037c
YHL043w	YHL038c	YBR073w	YGR075c
YER155c	YGR167w	YIL046w	YNR001c
YGR159c	YOR014w	YGL227w	YER168c
YDR390c	YPL153c	YJR092w	YPR042c
YNL005c	YAL020c	YLR078c	YPL254w
YML048w	YMR013c	YOR317w	YER173w
YBR097w	YDR082w	YOL091w	YDL195w
YLR399c	YHR193c	YGL044c	YNL102w
YLL050c	YCR094w	YBR132c	YJL165c
YJL089w	YMR089c	YDR212w	YIR038c
YBR091c	YGR118w	YDL225w	YBR126c
YPL042c	YNL098c	YDL108w	YOL147c
YGR062c	YMR176w	YDR164c	YLR439w
YDR052c	YBR107c	YER008c	YDL005c
YDL192w	YGR188c	YPR082c	YNL055c
YJL125c	YER153c	YOL143c	YOR195w
YPR164w	YDR254w	YPL271w	YOR265w
YPL268w	YPL154c	YKL122c	YKL087c
YMR167w	YPL163c	YPL203w	YNL106c
YGL073w	YJL095w	YLR321c	YDR277c
YIL162w	YER111c	YFR027w	YCR073c
YDR457w	YPR198w	YPR133c	YFL029c
YNR007c	YER141w	YAL024c	YDR484w
YHR023w	YML001w	YHL011c	YHR084w
YPL076w	YNL243w	YPL121c	YBR081c
YMR100w	YBR055c	YER149c	YNL030w
YBR253w	YBL061c	YOR316c	YML115c
YIL084c	YCR081w	YPR191w	YGL097w
YDR208w	YAL013w	YER176w	YBR192w
YDR200c	YNL172w	YGL092w	YLL036c
YCR089w	YEL019c	YHL004w	YDL198c
YGR214w	YNL325c	YPR141c	YMR280c
YJL054w	YIL034c	YLR067c	YNL188w
YGL070c	YNL186w	YJL159w	YLR038c
YNL197c	YLR092w	YAL025c	YFL008w
YGL119w	YBR203w	YOR038c	YDR178w
YFL016c	YOR160w	YDR081c	YNR031c
YDL022w	YLR453c	YEL036c	YJL204c
YER056c	YOR190w	YLL002w	YAR050w
YBR179c	YMR216c	YKL092c	YAL047c
YJL004c	YPL152w	YNL031c	YLR208w
YNL162w	YLR138w	YJL062w	YGL027c
YJR043c	YNL307c	YDR027c	YCR063w
YMR164c	YLR249w	YGL076c	YDL006w
YCL004w	YDR113c	YML104c	YBR195c
YGR116w	YDR375c	YER127w	YNL137c
YLR075w	YBR038w	YER129w	YER058w
YNL291c	YPL045w	YER179w	YHR030c
YER021w	YOR329c	YOR030w	YAL015c
YBR159w	YML091c	YGR166w	YHR042w
YDR294c	YDR414c	YKL154w	YJR031c
YKL203c	YLL043w	YPL043w	YLR025w
YGR171c	YFR033c	YKL184w	YGL180w
YER095w	YDL220c	YBL097w	YHR158c
YOR098c	YDL004w	YLL009c	YKR095w
YDR448w	YPL084w	YOL069w	YOR196c
YML112w	YKR004c	YHR187w	YBL030c
YNL280c	YKL089w	YIR019c	YKL007w
YCL025c	YGL125w	YOL148c	YPL149w
YJL099w	YML097c	YFL001w	YML031w
YGL252c	YPR054w	YBL084c	YBR065c
YDL188c	YDR217c	YDR311w	YGL137w
YEL027w	YJL101c	YPL240c	YDR074w
YDR436w	YBL071w-a	YNL298w	YBL043w
YHR059w	YKL210w	YJL041w	YDR454c
YER159c	YOR122c	YFL003c	YLR182w
YIL009c-a	YMR224c	YMR201c	YMR308c
YKL145w	YBL001c	YNR052c	YDR174w
YIL061c	YLR175w	YGL249w	YHR039c-a
YMR096w	YLR237w	YCR047c	YPR166c
YGR180c	YIR026c	YAL054c	YNL327w
YDR227w	YLR056w	YGL058w	YGL013c
YPL091w	YGL028c	YNL093w	YDR245w
YPL078c	YOL096c	YGL123w	YDL058w
YLR452c	YGR140w	YDR054c	YKR024c
YDL014w	YNL239w	YDR077w	YGL003c
YLR287c-a	YLR369w	YGR009c	YLL039c
YNL064c	YLL006w	YOR334w	YHR064c
YLR139c	YGR217w	YOR299w	YDR170c
YNL154c	YGL078c	YPL089c	YBL024w
YNL209w	YBL050w	YOL145c	YBL058w
YFL037w	YBR026c	YER178w	YGL238w
YPR088c	YKR019c	YIR030c	YIL063c
YGL071w	YJL167w	YJL042w	YKR086w
YOR008c	YDR343c	YDL142c	YDL106c
YGR162w	YPR033c	YPL140c	YJL006c
YER162c	YOR127w	YJL210w	YOR162c
YOR058c	YNL076w	YLR304c	YBR040w
YGL155w	YGL043w	YNL138w	YDR420w
YJL014w	YNL244c	YOR212w	YGR191w
YBR185c	YLR362w	YNR030w	YDL194w
YPL050c	YLR234w	YOR005c	YNL241c
YER032w	YHR135c	YHL022c	YGL128c
YBR160w	YNL139c	YMR138w	YFL031w
YBR265w	YCR038c	YKL134c	YCL063w
YML043c	YPL129w	YLR429w	YML102w
YOL115w	YER016w	YGL240w	YDR028c
YAL021c	YDR087c	YPL242c	YJL091c
YKL045w	YFR029w	YLR148w	YDR189w
YDR483w	YMR079w	YDL202w	YMR287c
YPR132w	YJL033w	YNL287w	YMR001c
YER109c	YDR388w	YKL167c	YCL007c
Q0250	YFL009w	YDR376w	YML081c-a
YER023w	YGR274c	YGR183c	YER133w
YCR032w	YPR019w	YIL010w	YCL055w
YNL084c	YOR158w	YPL175w	YCR009c
YJL087c	YIL072w	YAL051w	YGL216w
YGR080w	YDR477w	YCL029c	YMR072w
YDL092w	YGL210w	YJR094c	YNL151c
YNL142w	YBR080c	YOL023w	YPL097w
YKL096w	YGL008c	YJR002w	YMR228w
YLR377c	YML057w	YPL174c	YIL073c
YDR356w	YJR051w	YPR181c	YJL196c
YMR139w	YPR135w	YHR166c	YKL212w
YBR023c	YNR023w	YNL021w	YDL116w
YPL178w	YLR403w	YNL250w	YGL106w
YOR026w	YDL154w	YER003c	YJR069c
YDR176w	YGR109c	YBL093c	YNL153c
YAL023c	YJL157c	YLR433c	YJR046w
YBR217w	YML124c	YBR131w	YIL048w
YPL239w	YML028w	YOR028c	YFL039c
YOR198c	YMR128w	YDL212w	YLR450w
YGR008c	YDR125c	YPR024w	YGL190c
YER148w	YHR102w
