# Supplementary material for: Prediction of Gene Phenotypes Based on GO and KEGG Pathway Enrichment Scores
Source: Biomed Res Int. 2013 Nov 7;2013:870795. doi: 10.1155/2013/870795 (PMC3838811; doi:10.1155/2013/870795)
Supplement: Supplementary file 2 [file 870795.f2.txt]

You have specified parameters: threshold=mu+/-1.00*sigma #fea=989 selection method=MID #maxVar=989 #maxSample=2400
Target classification variable (#1 column in the input data) has name=cls	entropy score=3.010
*** MaxRel features ***
Order	Fea	Name	Score
1	7	GO.0003690	0.098
2	91	GO.0003677	0.089
3	14	GO.0003697	0.085
4	120	GO.0006289	0.085
5	4	GO.0005759	0.083
6	17	GO.0000400	0.082
7	279	GO.0006139	0.082
8	1	GO.0005739	0.081
9	37	GO.0005657	0.078
10	39	GO.0006312	0.078
11	21	sce03420	0.078
12	44	GO.0006301	0.077
13	11	GO.0006310	0.077
14	10	GO.0006259	0.076
15	51	GO.0000706	0.076
16	9	GO.0000228	0.075
17	26	GO.0006284	0.075
18	20	GO.0000727	0.075
19	53	GO.0000724	0.075
20	73	GO.0007049	0.074
21	6	GO.0007131	0.074
22	98	GO.0051037	0.073
23	32	GO.0000739	0.073
24	3	GO.0005743	0.072
25	200	GO.0000722	0.071
26	5	GO.0007126	0.071
27	323	sce03430	0.070
28	75	sce03410	0.069
29	315	GO.0000709	0.068
30	55	GO.0043047	0.068
31	36	GO.0006273	0.068
32	35	GO.0006268	0.067
33	48	GO.0042138	0.067
34	16	sce03440	0.066
35	173	GO.0000794	0.066
36	169	GO.0003684	0.066
37	40	GO.0003691	0.066
38	42	GO.0030870	0.066
39	41	GO.0051880	0.066
40	93	GO.0051301	0.065
41	63	GO.0045184	0.065
42	65	GO.0006298	0.065
43	292	GO.0000790	0.064
44	34	GO.0031573	0.064
45	222	GO.0031575	0.064
46	223	GO.0031576	0.064
47	101	GO.0006281	0.064
48	182	GO.0043596	0.063
49	57	GO.0006348	0.063
50	29	GO.0006303	0.063
51	24	GO.0005634	0.063
52	141	GO.0006260	0.063
53	130	GO.0006278	0.062
54	99	GO.0006974	0.062
55	366	GO.0003887	0.062
56	133	GO.0051312	0.062
57	52	GO.0030491	0.061
58	88	GO.0004003	0.061
59	2	GO.0009060	0.061
60	45	GO.0000710	0.061
61	95	sce01100	0.061
62	90	GO.0005662	0.061
63	104	GO.0051276	0.061
64	184	GO.0030466	0.060
65	69	GO.0006302	0.060
66	84	GO.0006272	0.060
67	22	sce04111	0.059
68	127	GO.0031292	0.059
69	126	GO.0000729	0.059
70	46	GO.0004518	0.059
71	89	GO.0000014	0.059
72	59	GO.0016779	0.058
73	60	GO.0042162	0.058
74	114	GO.0000403	0.058
75	111	GO.0043570	0.057
76	148	GO.0000150	0.057
77	108	GO.0000077	0.057
78	146	GO.0042148	0.057
79	27	GO.0070131	0.057
80	110	GO.0032078	0.057
81	18	GO.0033615	0.057
82	33	GO.0010696	0.057
83	199	GO.0006279	0.057
84	179	GO.0031860	0.057
85	81	GO.0010520	0.056
86	166	GO.0051103	0.056
87	165	GO.0006266	0.056
88	167	GO.0003909	0.056
89	168	GO.0003910	0.056
90	135	GO.0010947	0.056
91	30	GO.0008094	0.056
92	177	GO.0006287	0.056
93	181	GO.0003682	0.056
94	83	GO.0045003	0.056
95	66	sce03450	0.056
96	62	GO.0000723	0.055
97	47	GO.0033617	0.055
98	339	GO.0000712	0.055
99	269	GO.0000075	0.055
100	25	GO.0031966	0.055
101	85	GO.0006099	0.055
102	19	sce04113	0.055
103	311	GO.0022900	0.055
104	118	GO.0007064	0.054
105	272	sce03030	0.054
106	214	GO.0043626	0.054
107	213	GO.0030337	0.054
108	125	GO.0004519	0.054
109	153	GO.0000707	0.054
110	129	GO.0051225	0.054
111	189	GO.0008296	0.054
112	103	GO.0006265	0.054
113	100	GO.0045333	0.053
114	293	GO.0008156	0.053
115	67	GO.0031314	0.053
116	196	GO.0000734	0.053
117	475	GO.0009202	0.052
118	154	GO.0000730	0.052
119	160	GO.0030896	0.052
120	102	GO.0042645	0.052
121	82	GO.0045002	0.052
122	161	GO.0045740	0.052
123	218	GO.0045005	0.052
124	217	GO.0045004	0.052
125	216	GO.0006297	0.052
126	147	GO.0032508	0.052
127	203	GO.0004386	0.051
128	64	GO.0031305	0.051
129	308	GO.0008310	0.051
130	309	GO.0043625	0.051
131	86	GO.0004527	0.051
132	31	GO.0005758	0.051
133	80	GO.0031298	0.051
134	8	sce00190	0.050
135	265	GO.0006286	0.050
136	284	GO.0032138	0.050
137	273	GO.0000406	0.050
138	274	GO.0032302	0.050
139	458	sce00020	0.049
140	109	GO.0008177	0.049
141	151	GO.0051177	0.049
142	379	GO.0007004	0.049
143	76	GO.0000076	0.049
144	171	GO.0006121	0.049
145	172	GO.0005749	0.049
146	231	GO.0010569	0.049
147	232	GO.0010570	0.049
148	237	GO.0051447	0.049
149	236	GO.0051446	0.049
150	234	GO.0010898	0.049
151	233	GO.0010571	0.049
152	235	GO.0045930	0.049
153	230	GO.0010568	0.049
154	276	GO.0043142	0.049
155	369	GO.0001882	0.049
156	208	GO.0043137	0.049
157	248	GO.0048476	0.048
158	243	GO.0000404	0.048
159	38	GO.0005740	0.048
160	250	GO.0045931	0.048
161	227	GO.0020037	0.048
162	220	GO.0003916	0.048
163	150	GO.0000019	0.048
164	140	GO.0000781	0.048
165	193	GO.0000731	0.048
166	122	GO.0006261	0.048
167	105	GO.0031422	0.048
168	61	GO.0000070	0.048
169	183	GO.0000735	0.048
170	261	GO.0008821	0.047
171	204	GO.0005816	0.047
172	132	GO.0048478	0.047
173	411	GO.0031938	0.047
174	180	GO.0000922	0.047
175	194	GO.0008409	0.047
176	254	GO.0032135	0.047
177	240	GO.0007090	0.047
178	209	GO.0016818	0.047
179	242	GO.0005724	0.046
180	72	GO.0034551	0.046
181	282	GO.0006975	0.046
182	283	GO.0016572	0.046
183	336	GO.0030332	0.046
184	77	GO.0010389	0.046
185	119	GO.0006122	0.046
186	137	GO.0055114	0.046
187	56	GO.0005751	0.046
188	188	GO.0017108	0.045
189	92	GO.0005750	0.045
190	136	GO.0045041	0.045
191	437	GO.0006343	0.045
192	185	GO.0033683	0.045
193	142	GO.0006754	0.045
194	159	GO.0009055	0.045
195	244	GO.0003688	0.045
196	317	GO.0070469	0.045
197	71	GO.0006123	0.045
198	318	GO.0004017	0.045
199	158	GO.0046933	0.045
200	79	GO.0042407	0.045
201	259	GO.0006270	0.045
202	96	GO.0015986	0.044
203	144	GO.0045910	0.044
204	513	GO.0033260	0.044
205	225	GO.0050660	0.044
206	186	GO.0006271	0.044
207	256	GO.0007067	0.044
208	249	GO.0030983	0.044
209	424	GO.0043111	0.044
210	123	GO.0016491	0.043
211	131	GO.0070058	0.043
212	221	GO.0070683	0.043
213	94	GO.0005656	0.043
214	219	GO.0016787	0.043
215	106	GO.0071459	0.043
216	228	GO.0031389	0.043
217	113	GO.0008121	0.043
218	322	GO.0032137	0.043
219	197	GO.0016889	0.043
220	357	GO.0003917	0.043
221	426	GO.0006311	0.043
222	337	GO.0006335	0.043
223	54	GO.0004129	0.043
224	134	GO.0003689	0.043
225	155	sce00860	0.043
226	252	GO.0000725	0.043
227	384	GO.0005856	0.042
228	78	GO.0006333	0.042
229	157	GO.0006267	0.042
230	201	GO.0007076	0.042
231	449	GO.0033062	0.042
232	253	GO.0042276	0.042
233	395	GO.0070987	0.042
234	74	GO.0000084	0.042
235	87	sce01110	0.042
236	313	GO.0003896	0.042
237	124	GO.0031261	0.042
238	187	GO.0016627	0.041
239	195	GO.0033597	0.041
240	112	GO.0044284	0.041
241	347	GO.0051537	0.041
242	226	GO.0000715	0.041
243	377	GO.0097046	0.041
244	246	GO.0016817	0.041
245	23	GO.0032543	0.041
246	162	GO.0007130	0.041
247	329	GO.0016035	0.041
248	420	GO.0046872	0.041
249	191	GO.0006811	0.041
250	341	GO.0000018	0.041
251	461	GO.0051538	0.041
252	291	GO.0000274	0.041
253	174	sce00630	0.041
254	107	GO.0005658	0.040
255	271	GO.0045132	0.040
256	175	GO.0030261	0.040
257	412	GO.0008853	0.040
258	215	GO.0000048	0.040
259	275	GO.0007535	0.040
260	145	GO.0006269	0.040
261	70	GO.0022904	0.039
262	373	GO.0007094	0.039
263	324	GO.0042555	0.039
264	515	GO.0032392	0.039
265	617	GO.0005874	0.038
266	192	GO.0005761	0.038
267	613	GO.0000073	0.038
268	258	GO.0000022	0.038
269	331	GO.0032301	0.038
270	457	GO.2000600	0.038
271	456	GO.2000060	0.038
272	338	GO.0042393	0.038
273	368	GO.0070911	0.038
274	416	GO.0033186	0.038
275	305	GO.0006103	0.038
276	306	GO.0009353	0.038
277	432	GO.0015616	0.038
278	43	GO.0005762	0.038
279	610	GO.0070403	0.038
280	410	GO.0000113	0.038
281	658	GO.0031391	0.038
282	68	GO.0000110	0.038
283	286	GO.0031431	0.038
284	238	GO.0009378	0.037
285	262	GO.0000736	0.037
286	561	GO.0043564	0.037
287	560	GO.0005958	0.037
288	297	GO.0045893	0.037
289	550	GO.0000728	0.037
290	394	GO.0007062	0.037
291	257	GO.0000278	0.037
292	408	GO.0044262	0.037
293	116	GO.0000276	0.037
294	117	GO.0045263	0.037
295	198	GO.0000799	0.037
296	498	GO.0015031	0.037
297	128	GO.0032979	0.037
298	500	GO.0031493	0.037
299	521	GO.0031055	0.037
300	143	GO.0070125	0.037
301	503	GO.0005663	0.036
302	469	GO.0031390	0.036
303	298	GO.0008408	0.036
304	445	GO.0043618	0.036
305	330	GO.0043140	0.036
306	139	GO.0006296	0.036
307	353	GO.0008152	0.036
308	688	GO.0043935	0.036
309	211	GO.0070130	0.036
310	280	GO.0008622	0.036
311	15	GO.0005694	0.036
312	464	GO.0017125	0.036
313	267	GO.0015992	0.036
314	260	GO.0005876	0.035
315	300	GO.0030145	0.035
316	115	GO.0005819	0.035
317	49	GO.0000086	0.035
318	545	GO.0016829	0.035
319	367	sce00620	0.035
320	452	GO.0006342	0.035
321	312	GO.0046961	0.035
322	387	GO.0016615	0.035
323	388	GO.0030060	0.035
324	479	GO.0006784	0.035
325	883	GO.0000011	0.035
326	455	GO.0032807	0.035
327	487	GO.0032389	0.035
328	520	GO.0009411	0.035
329	241	GO.0005507	0.035
330	383	GO.0006120	0.035
331	176	GO.0005756	0.034
332	207	GO.0097033	0.034
333	319	GO.0031307	0.034
334	307	GO.0004222	0.034
335	435	GO.0007020	0.034
336	303	GO.0048038	0.034
337	202	GO.0045261	0.034
338	425	GO.0000092	0.034
339	385	GO.0000921	0.034
340	440	GO.0016679	0.034
341	460	GO.0005200	0.034
342	863	GO.0032116	0.034
343	380	GO.0000795	0.034
344	730	GO.0009303	0.034
345	717	GO.0043148	0.033
346	404	GO.0000783	0.033
347	764	GO.0006275	0.033
348	622	GO.0005712	0.033
349	623	GO.0032390	0.033
350	618	GO.0000713	0.033
351	138	GO.0051726	0.033
352	245	GO.0016538	0.033
353	50	GO.0003676	0.033
354	731	GO.0000217	0.033
355	480	GO.0042275	0.033
356	815	GO.0005720	0.033
357	718	GO.0031578	0.033
358	381	GO.0045876	0.033
359	393	GO.0090306	0.033
360	392	GO.0070194	0.033
361	501	GO.0000002	0.033
362	229	GO.0019901	0.033
363	474	GO.0000788	0.033
364	571	GO.0016653	0.033
365	12	GO.0016020	0.033
366	663	GO.0003918	0.032
367	898	GO.0006979	0.032
368	516	GO.0008569	0.032
369	372	GO.0030435	0.032
370	407	GO.0032592	0.032
371	443	GO.0006108	0.032
372	633	GO.0005789	0.032
373	665	GO.0006476	0.032
374	418	GO.0008315	0.032
375	787	GO.0031507	0.032
376	370	GO.0045153	0.032
377	430	GO.0005783	0.032
378	396	GO.0046912	0.032
379	471	GO.0016925	0.032
380	608	GO.0030527	0.032
381	530	GO.0004149	0.032
382	531	GO.0045252	0.032
383	514	GO.0007018	0.032
384	422	GO.0010697	0.031
385	563	GO.0003680	0.031
386	780	GO.0007129	0.031
387	402	GO.0007127	0.031
388	598	GO.0005677	0.031
389	296	GO.0097034	0.031
390	696	GO.0097047	0.031
391	694	GO.0000819	0.031
392	695	GO.0009330	0.031
393	451	GO.0046982	0.031
394	304	GO.0006334	0.031
395	752	GO.0046459	0.031
396	607	GO.0003824	0.031
397	712	GO.0008483	0.031
398	814	GO.0007095	0.031
399	830	GO.0007019	0.031
400	351	GO.0006537	0.031
401	390	GO.0015078	0.031
402	506	GO.0051233	0.031
403	557	GO.0000808	0.031
404	454	GO.0003678	0.031
405	476	GO.0016531	0.031
406	536	GO.0051598	0.031
407	682	GO.0006102	0.031
408	28	GO.0005763	0.030
409	360	GO.0046337	0.030
410	915	GO.0001320	0.030
411	496	GO.0045842	0.030
412	497	GO.0010997	0.030
413	299	GO.0001100	0.030
414	342	GO.0005678	0.030
415	499	GO.0032139	0.030
416	444	GO.0004591	0.030
417	547	GO.0008023	0.030
418	354	GO.0000742	0.030
419	264	GO.0000780	0.030
420	465	GO.0034729	0.030
421	156	GO.0005742	0.030
422	358	GO.0000183	0.030
423	504	GO.0005664	0.030
424	489	GO.0034990	0.030
425	327	GO.0019789	0.030
426	490	GO.0043022	0.030
427	349	GO.0006101	0.029
428	450	GO.0010526	0.029
429	491	GO.0035786	0.029
430	355	GO.0005753	0.029
431	170	GO.0007007	0.029
432	604	GO.0007017	0.029
433	806	GO.0008534	0.029
434	529	GO.0031463	0.029
435	427	GO.0000786	0.029
436	365	GO.0005754	0.029
437	583	GO.0046034	0.029
438	584	GO.0016469	0.029
439	374	GO.0034599	0.029
440	468	GO.0030529	0.029
441	320	GO.0003723	0.029
442	314	GO.0005794	0.029
443	524	GO.0070124	0.029
444	277	GO.0016616	0.029
445	345	GO.0031491	0.029
446	333	GO.0004108	0.028
447	478	GO.0035101	0.028
448	588	GO.0008137	0.028
449	770	GO.0072593	0.028
450	565	GO.0005506	0.028
451	843	GO.0000339	0.028
452	423	GO.0006119	0.028
453	190	GO.0055085	0.028
454	325	GO.0005524	0.028
455	321	GO.0000112	0.028
456	359	GO.0005840	0.028
457	295	GO.0045128	0.028
458	628	GO.0006801	0.028
459	789	GO.0016788	0.028
460	570	GO.0031490	0.028
461	543	GO.0006116	0.028
462	882	GO.0006546	0.028
463	488	GO.0000743	0.028
464	705	GO.0004784	0.027
465	462	GO.0097027	0.027
466	602	sce00010	0.027
467	540	GO.0015934	0.027
468	933	GO.0019899	0.027
469	294	GO.0003735	0.027
470	164	GO.0030472	0.027
471	97	GO.0006810	0.027
472	13	GO.0016021	0.027
473	741	GO.0000104	0.027
474	352	GO.0003777	0.027
475	662	GO.0016192	0.027
476	677	GO.0010458	0.027
477	868	GO.0031440	0.027
478	869	GO.0031564	0.027
479	885	GO.0009186	0.027
480	725	GO.0043334	0.027
481	553	GO.0000329	0.027
482	453	GO.0005773	0.026
483	794	GO.0031571	0.026
484	421	GO.0005746	0.026
485	590	GO.0006096	0.026
486	567	GO.0019752	0.026
487	581	sce00680	0.026
488	756	GO.0001308	0.026
489	594	GO.0031577	0.026
490	790	GO.0031115	0.026
491	178	GO.0000235	0.026
492	205	GO.0030150	0.026
493	906	GO.0005522	0.026
494	904	GO.0016043	0.026
495	905	GO.0070649	0.026
496	930	GO.0006886	0.026
497	699	GO.0006285	0.026
498	343	sce03013	0.026
499	852	GO.0051255	0.026
500	851	GO.0001578	0.026
501	835	GO.0030541	0.026
502	483	GO.0000324	0.026
503	552	GO.0017111	0.026
504	673	GO.0035753	0.026
505	921	GO.0034502	0.026
506	438	GO.0006415	0.026
507	350	GO.0006412	0.026
508	210	GO.0007096	0.026
509	542	GO.0005622	0.026
510	768	GO.0030874	0.026
511	895	GO.0032968	0.025
512	316	GO.0034401	0.025
513	502	sce00290	0.025
514	528	GO.0043614	0.025
515	909	GO.0051188	0.025
516	686	sce00770	0.025
517	149	GO.0006366	0.025
518	723	GO.0000054	0.025
519	527	sce00970	0.025
520	844	GO.0010994	0.025
521	494	GO.0005871	0.025
522	643	GO.0019843	0.025
523	959	GO.0000027	0.025
524	599	GO.0000275	0.025
525	716	GO.0009107	0.025
526	328	sce00240	0.025
527	510	GO.0003743	0.025
528	482	GO.0040020	0.025
529	224	GO.0000079	0.025
530	831	GO.0006740	0.025
531	619	GO.0006111	0.024
532	525	sce04145	0.024
533	949	GO.0050661	0.024
534	434	GO.0006413	0.024
535	363	GO.0000139	0.024
536	980	GO.0030473	0.024
537	655	GO.0000389	0.024
538	634	GO.0000182	0.024
539	609	GO.0070146	0.024
540	121	GO.0005654	0.024
541	857	GO.0004812	0.024
542	750	GO.0034724	0.024
543	812	GO.0000463	0.024
544	585	GO.0042274	0.024
545	518	GO.0043086	0.024
546	371	GO.0071049	0.024
547	657	GO.0051287	0.024
548	614	GO.0006407	0.024
549	382	GO.0000800	0.024
550	332	GO.0006351	0.024
551	391	GO.0001111	0.024
552	648	GO.0042134	0.024
553	399	GO.0006094	0.024
554	836	GO.0004807	0.024
555	539	GO.0000049	0.023
556	538	GO.0010494	0.023
557	212	GO.0000778	0.023
558	978	GO.0032297	0.023
559	679	GO.0070577	0.023
560	398	GO.0006283	0.023
561	270	GO.0006355	0.023
562	268	GO.0000439	0.023
563	967	GO.0016585	0.023
564	970	GO.0008652	0.023
565	344	GO.0006368	0.023
566	767	GO.0015976	0.023
567	988	GO.0003333	0.023
568	675	sce00051	0.023
569	592	GO.0006097	0.023
570	802	GO.0033014	0.023
571	888	GO.0010484	0.023
572	493	GO.0006461	0.023
573	559	GO.0000056	0.023
574	522	GO.0070550	0.023
575	624	GO.0006354	0.023
576	620	GO.0030170	0.023
577	827	GO.0008097	0.023
578	477	GO.0005852	0.023
579	858	GO.0051604	0.023
580	512	GO.0007092	0.023
581	736	GO.0000910	0.023
582	578	GO.0034503	0.023
583	765	GO.0042255	0.023
584	627	GO.0030688	0.023
585	568	GO.0006363	0.023
586	326	GO.0006825	0.023
587	737	GO.0006779	0.023
588	579	GO.0051539	0.023
589	436	GO.0006383	0.023
590	289	GO.0043332	0.022
591	621	GO.0008017	0.022
592	771	GO.0035494	0.022
593	403	GO.0000372	0.022
594	654	GO.0005768	0.022
595	414	GO.0005736	0.022
596	660	GO.0004449	0.022
597	661	GO.0005962	0.022
598	929	GO.0005828	0.022
599	791	GO.0031134	0.022
600	481	GO.0042254	0.022
601	757	GO.0032048	0.022
602	554	GO.0000462	0.022
603	720	GO.0004004	0.022
604	517	GO.0030071	0.022
605	596	GO.0030880	0.022
606	334	GO.0000078	0.022
607	779	GO.0004520	0.022
608	947	GO.0007118	0.022
609	551	GO.0005938	0.022
610	573	GO.0051536	0.022
611	587	GO.0097250	0.022
612	206	GO.0016567	0.022
613	724	GO.0008270	0.022
614	637	GO.0032040	0.022
615	640	GO.0050561	0.022
616	639	GO.0070149	0.022
617	263	GO.0003899	0.021
618	773	GO.0000055	0.021
619	955	GO.0042995	0.021
620	638	GO.0051775	0.021
621	653	GO.0045039	0.021
622	813	GO.0009082	0.021
623	400	GO.0006360	0.021
624	508	GO.0043141	0.021
625	805	GO.0032211	0.021
626	956	GO.0030490	0.021
627	849	GO.0007103	0.021
628	511	GO.0000447	0.021
629	566	GO.0004525	0.021
630	683	GO.0006783	0.021
631	924	GO.0001193	0.021
632	743	GO.0007091	0.021
633	577	GO.0031120	0.021
634	580	GO.0030686	0.021
635	713	GO.0030869	0.021
636	649	GO.0030061	0.021
637	860	GO.0006893	0.021
638	534	GO.0032977	0.021
639	533	GO.0051205	0.021
640	795	GO.0000132	0.021
641	744	GO.0000703	0.021
642	664	GO.0002188	0.021
643	466	GO.0006369	0.021
644	650	GO.0048211	0.021
645	803	GO.0042144	0.021
646	429	GO.0051259	0.021
647	840	GO.0071044	0.021
648	945	GO.0051131	0.021
649	900	GO.0010032	0.021
650	913	GO.0007569	0.021
651	981	GO.0070985	0.021
652	810	GO.0071040	0.021
653	361	GO.0004674	0.021
654	616	GO.0006098	0.021
655	591	GO.0005975	0.020
656	642	GO.0022625	0.020
657	362	GO.0004672	0.020
658	760	sce03010	0.020
659	943	sce00130	0.020
660	918	GO.0004815	0.020
661	841	GO.0007121	0.020
662	942	GO.0006906	0.020
663	934	GO.0005682	0.020
664	778	GO.0006418	0.020
665	401	GO.0000741	0.020
666	448	sce03020	0.020
667	700	sce00250	0.020
668	626	GO.0034475	0.020
669	589	GO.0005881	0.020
670	667	GO.0031461	0.020
671	652	GO.0031569	0.020
672	651	GO.0000320	0.020
673	572	GO.0003713	0.020
674	605	GO.0042273	0.020
675	548	GO.0034476	0.020
676	939	GO.0007154	0.020
677	739	GO.0003725	0.020
678	281	GO.0005680	0.020
679	838	GO.0034513	0.020
680	378	GO.0005935	0.020
681	922	GO.0000755	0.020
682	726	GO.0070181	0.020
683	742	GO.0017048	0.020
684	537	GO.0000993	0.020
685	891	sce00513	0.020
686	916	GO.0003963	0.020
687	875	sce00030	0.020
688	611	GO.0006888	0.020
689	828	GO.0000469	0.020
690	957	GO.0008623	0.020
691	419	GO.0015266	0.020
692	447	GO.0006364	0.020
693	546	GO.0005850	0.020
694	687	GO.0005674	0.020
695	777	GO.0022626	0.019
696	666	GO.0006897	0.019
697	558	GO.0005802	0.019
698	954	GO.0006896	0.019
699	409	GO.0005829	0.019
700	255	GO.0000776	0.019
701	880	GO.0007088	0.019
702	691	GO.0004427	0.019
703	535	GO.0015935	0.019
704	288	GO.0005675	0.019
705	287	GO.0000990	0.019
706	763	GO.0000028	0.019
707	975	GO.0019541	0.019
708	847	GO.0019135	0.019
709	495	GO.0005934	0.019
710	961	GO.0000737	0.019
711	952	GO.0007015	0.019
712	892	GO.0060261	0.019
713	707	GO.0002181	0.019
714	486	GO.0030174	0.019
715	442	GO.0016772	0.019
716	586	GO.0005484	0.019
717	310	GO.0070816	0.019
718	788	GO.0007138	0.019
719	864	GO.0034459	0.019
720	798	GO.0001179	0.019
721	862	GO.0030515	0.019
722	431	GO.0000784	0.019
723	784	GO.0030687	0.019
724	709	GO.0033553	0.019
725	346	GO.0005730	0.019
726	678	GO.0031124	0.019
727	710	GO.0000991	0.019
728	163	sce04146	0.019
729	439	GO.0000131	0.019
730	876	GO.0000466	0.019
731	615	GO.0031384	0.019
732	719	GO.0034087	0.019
733	776	GO.0003779	0.019
734	879	GO.0043023	0.018
735	58	GO.0007059	0.018
736	837	GO.0035371	0.018
737	340	sce00230	0.018
738	562	GO.0030907	0.018
739	856	GO.0030036	0.018
740	833	GO.0005543	0.018
741	428	GO.0006468	0.018
742	772	GO.0005737	0.018
743	912	GO.0045143	0.018
744	755	GO.0032784	0.018
745	239	GO.0008026	0.018
746	641	sce03008	0.018
747	855	sce03022	0.018
748	910	GO.0009249	0.018
749	754	GO.0008608	0.018
750	807	GO.0070183	0.018
751	659	GO.0031410	0.018
752	887	GO.0005685	0.018
753	745	GO.0048219	0.018
754	389	GO.0005666	0.018
755	574	GO.0045899	0.018
756	861	GO.0006744	0.018
757	728	GO.0006396	0.018
758	907	GO.0051228	0.018
759	874	GO.0004792	0.018
760	734	GO.0016584	0.018
761	152	GO.0000775	0.018
762	722	GO.0006544	0.018
763	681	GO.0071039	0.018
764	886	GO.0016281	0.018
765	793	GO.0004408	0.018
766	668	GO.0000472	0.018
767	251	GO.0000777	0.018
768	740	sce04011	0.018
769	733	GO.0071028	0.018
770	441	GO.0031145	0.018
771	472	GO.0005741	0.018
772	809	GO.0016070	0.018
773	826	GO.0005846	0.018
774	467	GO.0000166	0.018
775	714	GO.0022627	0.018
776	606	GO.0000785	0.018
777	946	GO.0000328	0.018
778	470	GO.0016233	0.017
779	417	GO.0000307	0.017
780	893	GO.0000282	0.017
781	523	GO.0070481	0.017
782	854	GO.0031201	0.017
783	505	GO.0045144	0.017
784	877	GO.0018444	0.017
785	708	GO.0034473	0.017
786	937	GO.0034968	0.017
787	938	GO.0018024	0.017
788	715	GO.0007533	0.017
789	751	GO.0071042	0.017
790	936	GO.0051026	0.017
791	670	sce04130	0.017
792	846	GO.0032780	0.017
793	818	GO.0071931	0.017
794	867	GO.0070184	0.017
795	484	GO.0004842	0.017
796	473	GO.0000467	0.017
797	951	GO.0031499	0.017
798	769	GO.0003906	0.017
799	958	GO.0035861	0.017
800	509	GO.0006362	0.017
801	676	GO.0000480	0.017
802	433	GO.0007266	0.017
803	977	GO.0001164	0.017
804	761	GO.0032549	0.017
805	823	GO.0034402	0.017
806	625	GO.0030478	0.017
807	702	GO.0005198	0.017
808	797	GO.0007047	0.017
809	948	GO.0051123	0.017
810	766	GO.0016573	0.017
811	817	GO.0018063	0.017
812	960	GO.0000226	0.017
813	753	GO.0007109	0.017
814	911	GO.0005088	0.017
815	871	GO.0045182	0.017
816	632	GO.0005635	0.017
817	926	GO.0071037	0.017
818	925	GO.0071036	0.017
819	919	GO.0001139	0.017
820	564	GO.0051568	0.017
821	463	GO.0000176	0.017
822	979	GO.0005880	0.016
823	644	GO.0035066	0.016
824	927	GO.0090114	0.016
825	820	GO.0004372	0.016
826	819	GO.0006563	0.016
827	746	GO.0003994	0.016
828	747	GO.0052632	0.016
829	748	GO.0052633	0.016
830	908	GO.0043144	0.016
831	704	GO.0043461	0.016
832	646	GO.0000178	0.016
833	415	GO.0033108	0.016
834	376	GO.0005488	0.016
835	850	GO.0000133	0.016
836	600	GO.0007264	0.016
837	575	GO.0005844	0.016
838	987	GO.0019629	0.016
839	965	GO.0032300	0.016
840	492	GO.0045980	0.016
841	781	GO.0006353	0.016
842	721	GO.0008033	0.016
843	595	GO.0001405	0.016
844	601	GO.0042721	0.016
845	603	GO.0042790	0.016
846	690	GO.0016301	0.016
847	689	GO.0016310	0.016
848	816	GO.0005525	0.016
849	569	GO.0071033	0.016
850	698	GO.0006357	0.016
851	786	GO.0009451	0.016
852	785	GO.0001522	0.016
853	859	GO.0010008	0.016
854	647	GO.0071035	0.016
855	701	GO.0005624	0.016
856	940	GO.0005845	0.016
857	266	GO.0006338	0.016
858	672	GO.0031081	0.015
859	896	GO.0001510	0.015
860	799	GO.0009019	0.015
861	405	GO.0042797	0.015
862	285	GO.0005886	0.015
863	526	GO.0000082	0.015
864	973	GO.0030623	0.015
865	413	GO.0008186	0.015
866	783	GO.0042788	0.015
867	775	GO.0030488	0.015
868	985	GO.0005681	0.015
869	635	GO.0031505	0.015
870	834	GO.0000494	0.015
871	796	GO.0016593	0.015
872	544	GO.0030010	0.015
873	636	GO.0006367	0.015
874	801	GO.0070478	0.015
875	703	GO.0071051	0.015
876	697	GO.0071038	0.015
877	928	GO.0016575	0.015
878	247	GO.0016568	0.015
879	397	GO.0006336	0.015
880	808	GO.0031119	0.015
881	680	GO.0006607	0.015
882	290	GO.0006406	0.015
883	962	GO.0030915	0.015
884	576	GO.0031385	0.015
885	727	GO.0010971	0.014
886	364	GO.0004402	0.014
887	356	GO.0000972	0.014
888	899	GO.0000124	0.014
889	821	GO.0000956	0.014
890	446	GO.0043486	0.014
891	631	GO.0046970	0.014
892	630	GO.0046969	0.014
893	629	GO.0032041	0.014
894	873	GO.0045732	0.014
895	669	GO.0009982	0.014
896	800	sce03018	0.014
897	555	GO.0031990	0.014
898	983	GO.0005047	0.014
899	984	GO.0005785	0.014
900	507	sce04120	0.014
901	935	GO.0008237	0.014
902	848	GO.0001302	0.014
903	982	GO.0048026	0.014
904	459	GO.0044237	0.014
905	829	GO.0016423	0.014
906	923	GO.0008353	0.014
907	593	GO.0070651	0.014
908	386	GO.0006913	0.014
909	749	GO.0043001	0.014
910	953	GO.0070860	0.014
911	901	GO.0034089	0.013
912	902	GO.0000942	0.013
913	889	GO.0042256	0.013
914	878	GO.0006384	0.013
915	792	GO.0017056	0.013
916	932	GO.0005823	0.013
917	917	GO.0004252	0.013
918	950	GO.0005093	0.013
919	674	GO.0000398	0.013
920	541	GO.0045892	0.013
921	301	GO.0003968	0.013
922	302	GO.0005665	0.013
923	582	GO.0043547	0.013
924	735	GO.0016075	0.013
925	822	GO.0043044	0.013
926	758	GO.0032947	0.013
927	884	sce00520	0.013
928	903	GO.0000149	0.013
929	406	GO.0006611	0.013
930	348	GO.0051028	0.013
931	839	sce03040	0.013
932	897	GO.0010521	0.013
933	811	GO.0042766	0.013
934	832	GO.0008536	0.013
935	870	GO.0031497	0.013
936	989	GO.0019740	0.012
937	335	GO.0000973	0.012
938	894	GO.0060188	0.012
939	711	GO.0006400	0.012
940	824	GO.0005937	0.012
941	671	GO.0006409	0.012
942	964	GO.0001174	0.012
943	556	GO.0016226	0.012
944	972	GO.0017150	0.012
945	375	GO.0005096	0.012
946	774	GO.0031428	0.012
947	804	GO.0005515	0.012
948	612	GO.0003712	0.012
949	941	sce04141	0.012
950	914	GO.0005744	0.012
951	963	GO.0071004	0.011
952	881	GO.0031496	0.011
953	762	GO.0000288	0.011
954	944	GO.0051056	0.011
955	729	GO.0005215	0.011
956	971	GO.0000500	0.011
957	532	GO.0004693	0.011
958	519	GO.0008150	0.011
959	845	GO.0048471	0.011
960	685	GO.0030437	0.011
961	968	GO.0006370	0.011
962	278	GO.0005643	0.011
963	825	GO.0010525	0.011
964	645	GO.0004407	0.011
965	706	GO.0019898	0.011
966	549	GO.0006610	0.011
967	931	GO.0042787	0.011
968	485	sce03015	0.010
969	684	GO.0008054	0.010
970	738	GO.0005519	0.010
971	853	GO.0008138	0.010
972	693	GO.0006608	0.009
973	692	GO.0006408	0.009
974	920	GO.0000974	0.009
975	976	GO.0005575	0.009
976	732	GO.0008361	0.009
977	966	GO.0000384	0.009
978	866	GO.0030846	0.009
979	782	GO.0006609	0.008
980	974	GO.0022891	0.008
981	986	GO.0000388	0.008
982	865	GO.0000386	0.008
983	969	GO.0022857	0.008
984	597	GO.0043565	0.007
985	872	GO.0031939	0.007
986	890	GO.0003700	0.007
987	656	GO.0006337	0.006
988	759	GO.0006379	0.005
*** mRMR features ***
Order	Fea	Name	Score
1	7	GO.0003690	0.098
2	4	GO.0005759	0.079
3	93	GO.0051301	0.057
4	8	sce00190	0.035
5	10	GO.0006259	0.038
6	24	GO.0005634	0.032
7	1	GO.0005739	0.036
8	5	GO.0007126	0.031
9	279	GO.0006139	0.030
10	95	sce01100	0.030
11	384	GO.0005856	0.029
12	27	GO.0070131	0.030
13	17	GO.0000400	0.033
14	498	GO.0015031	0.029
15	3	GO.0005743	0.030
16	91	GO.0003677	0.032
17	129	GO.0051225	0.032
18	85	GO.0006099	0.029
19	39	GO.0006312	0.027
20	73	GO.0007049	0.027
21	60	GO.0042162	0.027
22	47	GO.0033617	0.027
23	411	GO.0031938	0.027
24	151	GO.0051177	0.026
25	311	GO.0022900	0.026
26	120	GO.0006289	0.027
27	883	GO.0000011	0.026
28	18	GO.0033615	0.027
29	133	GO.0051312	0.028
30	51	GO.0000706	0.028
31	191	GO.0006811	0.025
32	173	GO.0000794	0.026
33	136	GO.0045041	0.026
34	33	GO.0010696	0.026
35	100	GO.0045333	0.025
36	53	GO.0000724	0.027
37	204	GO.0005816	0.026
38	2	GO.0009060	0.026
39	14	GO.0003697	0.026
40	155	sce00860	0.025
41	102	GO.0042645	0.025
42	11	GO.0006310	0.026
43	106	GO.0071459	0.025
44	336	GO.0030332	0.025
45	368	GO.0070911	0.025
46	67	GO.0031314	0.025
47	48	GO.0042138	0.026
48	227	GO.0020037	0.025
49	21	sce03420	0.025
50	250	GO.0045931	0.025
51	87	sce01110	0.024
52	180	GO.0000922	0.025
53	6	GO.0007131	0.025
54	181	GO.0003682	0.025
55	25	GO.0031966	0.025
56	32	GO.0000739	0.025
57	199	GO.0006279	0.024
58	23	GO.0032543	0.024
59	50	GO.0003676	0.025
60	226	GO.0000715	0.024
61	37	GO.0005657	0.024
62	72	GO.0034551	0.024
63	372	GO.0030435	0.024
64	225	GO.0050660	0.024
65	292	GO.0000790	0.024
66	61	GO.0000070	0.024
67	70	GO.0022904	0.023
68	420	GO.0046872	0.023
69	98	GO.0051037	0.023
70	458	sce00020	0.023
71	190	GO.0055085	0.023
72	64	GO.0031305	0.023
73	104	GO.0051276	0.023
74	545	GO.0016829	0.023
75	89	GO.0000014	0.023
76	19	sce04113	0.023
77	730	GO.0009303	0.023
78	633	GO.0005789	0.023
79	44	GO.0006301	0.023
80	241	GO.0005507	0.023
81	162	GO.0007130	0.023
82	158	GO.0046933	0.023
83	57	GO.0006348	0.023
84	617	GO.0005874	0.023
85	90	GO.0005662	0.023
86	38	GO.0005740	0.023
87	127	GO.0031292	0.023
88	109	GO.0008177	0.023
89	161	GO.0045740	0.023
90	55	GO.0043047	0.023
91	215	GO.0000048	0.023
92	114	GO.0000403	0.023
93	396	GO.0046912	0.023
94	197	GO.0016889	0.022
95	915	GO.0001320	0.023
96	20	GO.0000727	0.023
97	385	GO.0000921	0.023
98	119	GO.0006122	0.023
99	177	GO.0006287	0.023
100	43	GO.0005762	0.023
101	221	GO.0070683	0.023
102	169	GO.0003684	0.023
103	56	GO.0005751	0.022
104	22	sce04111	0.022
105	174	sce00630	0.022
106	209	GO.0016818	0.022
107	81	GO.0010520	0.022
108	128	GO.0032979	0.022
109	137	GO.0055114	0.022
110	63	GO.0045184	0.022
111	315	GO.0000709	0.022
112	142	GO.0006754	0.022
113	258	GO.0000022	0.022
114	45	GO.0000710	0.021
115	374	GO.0034599	0.021
116	71	GO.0006123	0.021
117	410	GO.0000113	0.021
118	256	GO.0007067	0.021
119	298	GO.0008408	0.021
120	171	GO.0006121	0.021
121	144	GO.0045910	0.021
122	273	GO.0000406	0.021
123	453	GO.0005773	0.021
124	29	GO.0006303	0.021
125	31	GO.0005758	0.021
126	393	GO.0090306	0.021
127	353	GO.0008152	0.021
128	92	GO.0005750	0.021
129	366	GO.0003887	0.021
130	30	GO.0008094	0.021
131	688	GO.0043935	0.021
132	613	GO.0000073	0.021
133	79	GO.0042407	0.021
134	26	GO.0006284	0.021
135	430	GO.0005783	0.021
136	297	GO.0045893	0.021
137	159	GO.0009055	0.021
138	126	GO.0000729	0.021
139	192	GO.0005761	0.021
140	240	GO.0007090	0.021
141	185	GO.0033683	0.021
142	780	GO.0007129	0.021
143	184	GO.0030466	0.021
144	438	GO.0006415	0.021
145	172	GO.0005749	0.021
146	125	GO.0004519	0.021
147	354	GO.0000742	0.021
148	381	GO.0045876	0.021
149	130	GO.0006278	0.021
150	96	GO.0015986	0.021
151	9	GO.0000228	0.021
152	712	GO.0008483	0.021
153	898	GO.0006979	0.021
154	203	GO.0004386	0.021
155	347	GO.0051537	0.021
156	140	GO.0000781	0.021
157	231	GO.0010569	0.021
158	296	GO.0097034	0.021
159	717	GO.0043148	0.021
160	550	GO.0000728	0.021
161	131	GO.0070058	0.021
162	567	GO.0019752	0.021
163	54	GO.0004129	0.021
164	35	GO.0006268	0.021
165	604	GO.0007017	0.020
166	40	GO.0003691	0.021
167	317	GO.0070469	0.020
168	36	GO.0006273	0.020
169	314	GO.0005794	0.020
170	677	GO.0010458	0.020
171	682	GO.0006102	0.020
172	291	GO.0000274	0.020
173	150	GO.0000019	0.020
174	435	GO.0007020	0.020
175	62	GO.0000723	0.020
176	77	GO.0010389	0.020
177	143	GO.0070125	0.020
178	200	GO.0000722	0.020
179	112	GO.0044284	0.020
180	274	GO.0032302	0.020
181	527	sce00970	0.020
182	718	GO.0031578	0.020
183	343	sce03013	0.020
184	59	GO.0016779	0.020
185	339	GO.0000712	0.020
186	553	GO.0000329	0.020
187	113	GO.0008121	0.020
188	373	GO.0007094	0.020
189	46	GO.0004518	0.020
190	461	GO.0051538	0.020
191	78	GO.0006333	0.020
192	260	GO.0005876	0.020
193	476	GO.0016531	0.020
194	323	sce03430	0.020
195	305	GO.0006103	0.020
196	149	GO.0006366	0.020
197	242	GO.0005724	0.020
198	156	GO.0005742	0.020
199	189	GO.0008296	0.020
200	320	GO.0003723	0.020
201	183	GO.0000735	0.020
202	207	GO.0097033	0.020
203	392	GO.0070194	0.020
204	42	GO.0030870	0.020
205	906	GO.0005522	0.019
206	187	GO.0016627	0.020
207	108	GO.0000077	0.019
208	662	GO.0016192	0.019
209	524	GO.0070124	0.019
210	501	GO.0000002	0.019
211	286	GO.0031431	0.019
212	843	GO.0000339	0.019
213	123	GO.0016491	0.019
214	75	sce03410	0.019
215	232	GO.0010570	0.019
216	300	GO.0030145	0.019
217	407	GO.0032592	0.019
218	179	GO.0031860	0.019
219	460	GO.0005200	0.019
220	12	GO.0016020	0.019
221	220	GO.0003916	0.019
222	367	sce00620	0.019
223	222	GO.0031575	0.019
224	205	GO.0030150	0.019
225	175	GO.0030261	0.019
226	468	GO.0030529	0.019
227	379	GO.0007004	0.019
228	770	GO.0072593	0.019
229	312	GO.0046961	0.019
230	452	GO.0006342	0.019
231	536	GO.0051598	0.019
232	166	GO.0051103	0.019
233	479	GO.0006784	0.019
234	28	GO.0005763	0.019
235	86	GO.0004527	0.019
236	306	GO.0009353	0.019
237	115	GO.0005819	0.019
238	88	GO.0004003	0.019
239	437	GO.0006343	0.019
240	264	GO.0000780	0.019
241	41	GO.0051880	0.019
242	116	GO.0000276	0.019
243	243	GO.0000404	0.018
244	408	GO.0044262	0.018
245	269	GO.0000075	0.018
246	988	GO.0003333	0.018
247	299	GO.0001100	0.018
248	398	GO.0006283	0.018
249	275	GO.0007535	0.018
250	457	GO.2000600	0.018
251	170	GO.0007007	0.018
252	122	GO.0006261	0.018
253	655	GO.0000389	0.018
254	725	GO.0043334	0.018
255	219	GO.0016787	0.018
256	117	GO.0045263	0.018
257	83	GO.0045003	0.018
258	195	GO.0033597	0.018
259	607	GO.0003824	0.018
260	248	GO.0048476	0.018
261	237	GO.0051447	0.018
262	211	GO.0070130	0.018
263	196	GO.0000734	0.018
264	198	GO.0000799	0.018
265	483	GO.0000324	0.018
266	482	GO.0040020	0.018
267	474	GO.0000788	0.018
268	514	GO.0007018	0.018
269	176	GO.0005756	0.018
270	529	GO.0031463	0.018
271	146	GO.0042148	0.018
272	387	GO.0016615	0.018
273	218	GO.0045005	0.018
274	904	GO.0016043	0.018
275	500	GO.0031493	0.018
276	391	GO.0001111	0.018
277	80	GO.0031298	0.018
278	103	GO.0006265	0.018
279	371	GO.0071049	0.018
280	307	GO.0004222	0.018
281	160	GO.0030896	0.018
282	267	GO.0015992	0.018
283	426	GO.0006311	0.018
284	165	GO.0006266	0.018
285	490	GO.0043022	0.018
286	686	sce00770	0.018
287	592	GO.0006097	0.018
288	69	GO.0006302	0.018
289	525	sce04145	0.018
290	359	GO.0005840	0.018
291	253	GO.0042276	0.018
292	571	GO.0016653	0.018
293	182	GO.0043596	0.018
294	934	GO.0005682	0.018
295	882	GO.0006546	0.018
296	148	GO.0000150	0.018
297	326	GO.0006825	0.018
298	456	GO.2000060	0.018
299	369	GO.0001882	0.018
300	590	GO.0006096	0.018
301	436	GO.0006383	0.017
302	223	GO.0031576	0.018
303	351	GO.0006537	0.017
304	930	GO.0006886	0.017
305	521	GO.0031055	0.018
306	284	GO.0032138	0.017
307	236	GO.0051446	0.017
308	465	GO.0034729	0.017
309	705	GO.0004784	0.017
310	65	GO.0006298	0.017
311	388	GO.0030060	0.017
312	488	GO.0000743	0.017
313	153	GO.0000707	0.017
314	402	GO.0007127	0.017
315	947	GO.0007118	0.017
316	648	GO.0042134	0.017
317	329	GO.0016035	0.017
318	49	GO.0000086	0.017
319	895	GO.0032968	0.017
320	390	GO.0015078	0.017
321	261	GO.0008821	0.017
322	425	GO.0000092	0.017
323	217	GO.0045004	0.017
324	609	GO.0070146	0.017
325	135	GO.0010947	0.017
326	737	GO.0006779	0.017
327	97	GO.0006810	0.017
328	806	GO.0008534	0.017
329	602	sce00010	0.017
330	16	sce03440	0.017
331	202	GO.0045261	0.017
332	471	GO.0016925	0.017
333	167	GO.0003909	0.017
334	210	GO.0007096	0.017
335	815	GO.0005720	0.017
336	530	GO.0004149	0.017
337	254	GO.0032135	0.017
338	506	GO.0051233	0.017
339	736	GO.0000910	0.017
340	193	GO.0000731	0.017
341	319	GO.0031307	0.017
342	294	GO.0003735	0.017
343	110	GO.0032078	0.017
344	440	GO.0016679	0.017
345	68	GO.0000110	0.017
346	502	sce00290	0.017
347	282	GO.0006975	0.017
348	767	GO.0015976	0.017
349	178	GO.0000235	0.017
350	547	GO.0008023	0.017
351	216	GO.0006297	0.017
352	121	GO.0005654	0.017
353	52	GO.0030491	0.017
354	234	GO.0010898	0.017
355	581	sce00680	0.017
356	513	GO.0033260	0.017
357	383	GO.0006120	0.017
358	849	GO.0007103	0.017
359	99	GO.0006974	0.017
360	418	GO.0008315	0.017
361	304	GO.0006334	0.017
362	565	GO.0005506	0.017
363	201	GO.0007076	0.017
364	905	GO.0070649	0.017
365	491	GO.0035786	0.016
366	214	GO.0043626	0.017
367	614	GO.0006407	0.016
368	404	GO.0000783	0.016
369	628	GO.0006801	0.016
370	147	GO.0032508	0.017
371	349	GO.0006101	0.017
372	168	GO.0003910	0.016
373	949	GO.0050661	0.016
374	363	GO.0000139	0.016
375	327	GO.0019789	0.016
376	360	GO.0046337	0.016
377	308	GO.0008310	0.017
378	531	GO.0045252	0.016
379	568	GO.0006363	0.016
380	194	GO.0008409	0.016
381	443	GO.0006108	0.016
382	933	GO.0019899	0.016
383	141	GO.0006260	0.016
384	540	GO.0015934	0.016
385	802	GO.0033014	0.016
386	787	GO.0031507	0.016
387	66	sce03450	0.016
388	516	GO.0008569	0.016
389	724	GO.0008270	0.016
390	583	GO.0046034	0.016
391	233	GO.0010571	0.016
392	619	GO.0006111	0.016
393	538	GO.0010494	0.016
394	464	GO.0017125	0.016
395	403	GO.0000372	0.016
396	154	GO.0000730	0.016
397	557	GO.0000808	0.016
398	833	GO.0005543	0.016
399	309	GO.0043625	0.016
400	355	GO.0005753	0.016
401	790	GO.0031115	0.016
402	138	GO.0051726	0.016
403	283	GO.0016572	0.016
404	836	GO.0004807	0.016
405	416	GO.0033186	0.016
406	249	GO.0030983	0.016
407	534	GO.0032977	0.016
408	939	GO.0007154	0.016
409	84	GO.0006272	0.016
410	980	GO.0030473	0.016
411	679	GO.0070577	0.016
412	840	GO.0071044	0.016
413	13	GO.0016021	0.016
414	213	GO.0030337	0.016
415	303	GO.0048038	0.016
416	627	GO.0030688	0.016
417	610	GO.0070403	0.016
418	105	GO.0031422	0.016
419	370	GO.0045153	0.016
420	257	GO.0000278	0.016
421	967	GO.0016585	0.016
422	922	GO.0000755	0.016
423	533	GO.0051205	0.016
424	321	GO.0000112	0.016
425	245	GO.0016538	0.016
426	295	GO.0045128	0.016
427	34	GO.0031573	0.016
428	970	GO.0008652	0.016
429	164	GO.0030472	0.016
430	235	GO.0045930	0.016
431	584	GO.0016469	0.016
432	395	GO.0070987	0.016
433	803	GO.0042144	0.016
434	765	GO.0042255	0.015
435	887	GO.0005685	0.015
436	277	GO.0016616	0.016
437	475	GO.0009202	0.016
438	380	GO.0000795	0.016
439	830	GO.0007019	0.015
440	860	GO.0006893	0.015
441	868	GO.0031440	0.015
442	559	GO.0000056	0.015
443	638	GO.0051775	0.015
444	82	GO.0045002	0.015
445	444	GO.0004591	0.015
446	768	GO.0030874	0.015
447	598	GO.0005677	0.015
448	542	GO.0005622	0.015
449	981	GO.0070985	0.015
450	462	GO.0097027	0.015
451	716	GO.0009107	0.015
452	342	GO.0005678	0.015
453	675	sce00051	0.015
454	341	GO.0000018	0.015
455	289	GO.0043332	0.015
456	654	GO.0005768	0.015
457	293	GO.0008156	0.015
458	365	GO.0005754	0.015
459	230	GO.0010568	0.015
460	268	GO.0000439	0.015
461	891	sce00513	0.015
462	739	GO.0003725	0.015
463	699	GO.0006285	0.015
464	101	GO.0006281	0.015
465	771	GO.0035494	0.015
466	212	GO.0000778	0.015
467	229	GO.0019901	0.015
468	399	GO.0006094	0.015
469	322	GO.0032137	0.015
470	432	GO.0015616	0.015
471	596	GO.0030880	0.015
472	412	GO.0008853	0.015
473	332	GO.0006351	0.015
474	814	GO.0007095	0.015
475	858	GO.0051604	0.015
476	608	GO.0030527	0.015
477	852	GO.0051255	0.015
478	246	GO.0016817	0.015
479	731	GO.0000217	0.015
480	422	GO.0010697	0.015
481	333	GO.0004108	0.015
482	857	GO.0004812	0.015
483	272	sce03030	0.015
484	480	GO.0042275	0.015
485	634	GO.0000182	0.015
486	657	GO.0051287	0.015
487	318	GO.0004017	0.015
488	262	GO.0000736	0.015
489	640	GO.0050561	0.015
490	913	GO.0007569	0.014
491	978	GO.0032297	0.014
492	924	GO.0001193	0.014
493	265	GO.0006286	0.015
494	653	GO.0045039	0.014
495	956	GO.0030490	0.014
496	357	GO.0003917	0.014
497	943	sce00130	0.014
498	489	GO.0034990	0.014
499	687	GO.0005674	0.014
500	742	GO.0017048	0.014
501	851	GO.0001578	0.014
502	427	GO.0000786	0.014
503	350	GO.0006412	0.014
504	702	GO.0005198	0.014
505	188	GO.0017108	0.014
506	650	GO.0048211	0.014
507	660	GO.0004449	0.014
508	118	GO.0007064	0.014
509	496	GO.0045842	0.014
510	826	GO.0005846	0.014
511	382	GO.0000800	0.014
512	244	GO.0003688	0.014
513	942	GO.0006906	0.014
514	139	GO.0006296	0.014
515	588	GO.0008137	0.014
516	528	GO.0043614	0.014
517	493	GO.0006461	0.014
518	352	GO.0003777	0.014
519	639	GO.0070149	0.014
520	831	GO.0006740	0.014
521	276	GO.0043142	0.014
522	743	GO.0007091	0.014
523	599	GO.0000275	0.014
524	813	GO.0009082	0.014
525	334	GO.0000078	0.014
526	517	GO.0030071	0.014
527	566	GO.0004525	0.014
528	869	GO.0031564	0.014
529	756	GO.0001308	0.014
530	723	GO.0000054	0.014
531	111	GO.0043570	0.014
532	579	GO.0051539	0.014
533	776	GO.0003779	0.014
534	661	GO.0005962	0.014
535	337	GO.0006335	0.014
536	683	GO.0006783	0.014
537	855	sce03022	0.014
538	764	GO.0006275	0.014
539	810	GO.0071040	0.014
540	15	GO.0005694	0.014
541	419	GO.0015266	0.014
542	741	GO.0000104	0.014
543	345	GO.0031491	0.014
544	551	GO.0005938	0.014
545	94	GO.0005656	0.014
546	362	GO.0004672	0.014
547	423	GO.0006119	0.014
548	497	GO.0010997	0.014
549	807	GO.0070183	0.014
550	700	sce00250	0.014
551	328	sce00240	0.013
552	666	GO.0006897	0.013
553	455	GO.0032807	0.013
554	537	GO.0000993	0.013
555	918	GO.0004815	0.013
556	252	GO.0000725	0.013
557	955	GO.0042995	0.013
558	331	GO.0032301	0.013
559	722	GO.0006544	0.013
560	916	GO.0003963	0.013
561	449	GO.0033062	0.013
562	954	GO.0006896	0.013
563	157	GO.0006267	0.013
564	797	GO.0007047	0.013
565	543	GO.0006116	0.013
566	691	GO.0004427	0.013
567	409	GO.0005829	0.013
568	316	GO.0034401	0.013
569	611	GO.0006888	0.013
570	880	GO.0007088	0.013
571	795	GO.0000132	0.013
572	696	GO.0097047	0.013
573	910	GO.0009249	0.013
574	288	GO.0005675	0.013
575	791	GO.0031134	0.013
576	504	GO.0005664	0.013
577	893	GO.0000282	0.013
578	649	GO.0030061	0.013
579	510	GO.0003743	0.013
580	573	GO.0051536	0.013
581	259	GO.0006270	0.013
582	518	GO.0043086	0.013
583	594	GO.0031577	0.013
584	487	GO.0032389	0.013
585	163	sce04146	0.013
586	586	GO.0005484	0.013
587	508	GO.0043141	0.013
588	208	GO.0043137	0.013
589	985	GO.0005681	0.013
590	271	GO.0045132	0.013
591	620	GO.0030170	0.013
592	835	GO.0030541	0.013
593	945	GO.0051131	0.013
594	570	GO.0031490	0.013
595	841	GO.0007121	0.013
596	563	GO.0003680	0.013
597	287	GO.0000990	0.013
598	773	GO.0000055	0.013
599	74	GO.0000084	0.013
600	621	GO.0008017	0.013
601	587	GO.0097250	0.013
602	270	GO.0006355	0.013
603	361	GO.0004674	0.013
604	789	GO.0016788	0.013
605	713	GO.0030869	0.013
606	400	GO.0006360	0.013
607	124	GO.0031261	0.013
608	744	GO.0000703	0.013
609	871	GO.0045182	0.013
610	622	GO.0005712	0.013
611	421	GO.0005746	0.013
612	429	GO.0051259	0.013
613	145	GO.0006269	0.013
614	788	GO.0007138	0.013
615	678	GO.0031124	0.013
616	694	GO.0000819	0.013
617	561	GO.0043564	0.013
618	539	GO.0000049	0.013
619	358	GO.0000183	0.013
620	757	GO.0032048	0.013
621	228	GO.0031389	0.013
622	626	GO.0034475	0.013
623	973	GO.0030623	0.013
624	863	GO.0032116	0.012
625	616	GO.0006098	0.012
626	558	GO.0005802	0.012
627	281	GO.0005680	0.012
628	900	GO.0010032	0.012
629	623	GO.0032390	0.012
630	591	GO.0005975	0.012
631	186	GO.0006271	0.012
632	911	GO.0005088	0.012
633	466	GO.0006369	0.012
634	560	GO.0005958	0.012
635	665	GO.0006476	0.012
636	378	GO.0005935	0.012
637	820	GO.0004372	0.012
638	960	GO.0000226	0.012
639	338	GO.0042393	0.012
640	828	GO.0000469	0.012
641	76	GO.0000076	0.012
642	929	GO.0005828	0.012
643	861	GO.0006744	0.012
644	753	GO.0007109	0.012
645	695	GO.0009330	0.012
646	680	GO.0006607	0.012
647	877	GO.0018444	0.012
648	615	GO.0031384	0.012
649	445	GO.0043618	0.012
650	255	GO.0000776	0.012
651	280	GO.0008622	0.012
652	809	GO.0016070	0.012
653	798	GO.0001179	0.012
654	401	GO.0000741	0.012
655	377	GO.0097046	0.012
656	740	sce04011	0.012
657	376	GO.0005488	0.012
658	618	GO.0000713	0.012
659	819	GO.0006563	0.012
660	659	GO.0031410	0.012
661	424	GO.0043111	0.012
662	595	GO.0001405	0.012
663	606	GO.0000785	0.012
664	494	GO.0005871	0.012
665	812	GO.0000463	0.012
666	478	GO.0035101	0.012
667	854	GO.0031201	0.012
668	952	GO.0007015	0.012
669	779	GO.0004520	0.012
670	324	GO.0042555	0.012
671	760	sce03010	0.012
672	987	GO.0019629	0.012
673	344	GO.0006368	0.012
674	875	sce00030	0.012
675	134	GO.0003689	0.012
676	58	GO.0007059	0.012
677	434	GO.0006413	0.012
678	715	GO.0007533	0.012
679	313	GO.0003896	0.012
680	745	GO.0048219	0.011
681	951	GO.0031499	0.011
682	940	GO.0005845	0.011
683	874	GO.0004792	0.011
684	867	GO.0070184	0.011
685	589	GO.0005881	0.011
686	752	GO.0046459	0.011
687	670	sce04130	0.011
688	704	GO.0043461	0.011
689	290	GO.0006406	0.011
690	107	GO.0005658	0.011
691	754	GO.0008608	0.011
692	310	GO.0070816	0.011
693	451	GO.0046982	0.011
694	643	GO.0019843	0.011
695	844	GO.0010994	0.011
696	823	GO.0034402	0.011
697	957	GO.0008623	0.011
698	793	GO.0004408	0.011
699	548	GO.0034476	0.011
700	921	GO.0034502	0.011
701	975	GO.0019541	0.011
702	132	GO.0048478	0.011
703	572	GO.0003713	0.011
704	777	GO.0022626	0.011
705	562	GO.0030907	0.011
706	441	GO.0031145	0.011
707	885	GO.0009186	0.011
708	251	GO.0000777	0.011
709	330	GO.0043140	0.011
710	499	GO.0032139	0.011
711	792	GO.0017056	0.011
712	515	GO.0032392	0.011
713	926	GO.0071037	0.011
714	982	GO.0048026	0.011
715	635	GO.0031505	0.011
716	733	GO.0071028	0.011
717	509	GO.0006362	0.011
718	672	GO.0031081	0.011
719	394	GO.0007062	0.011
720	674	GO.0000398	0.011
721	642	GO.0022625	0.011
722	856	GO.0030036	0.011
723	927	GO.0090114	0.011
724	859	GO.0010008	0.011
725	520	GO.0009411	0.011
726	817	GO.0018063	0.011
727	585	GO.0042274	0.011
728	224	GO.0000079	0.011
729	710	GO.0000991	0.011
730	495	GO.0005934	0.011
731	781	GO.0006353	0.011
732	523	GO.0070481	0.011
733	601	GO.0042721	0.011
734	983	GO.0005047	0.011
735	428	GO.0006468	0.011
736	663	GO.0003918	0.011
737	415	GO.0033108	0.010
738	386	GO.0006913	0.010
739	977	GO.0001164	0.010
740	206	GO.0016567	0.010
741	152	GO.0000775	0.010
742	755	GO.0032784	0.010
743	794	GO.0031571	0.010
744	946	GO.0000328	0.010
745	632	GO.0005635	0.010
746	469	GO.0031390	0.010
747	839	sce03040	0.010
748	937	GO.0034968	0.010
749	263	GO.0003899	0.010
750	873	GO.0045732	0.010
751	238	GO.0009378	0.010
752	442	GO.0016772	0.010
753	564	GO.0051568	0.010
754	886	GO.0016281	0.010
755	925	GO.0071036	0.010
756	948	GO.0051123	0.010
757	984	GO.0005785	0.010
758	569	GO.0071033	0.010
759	652	GO.0031569	0.010
760	512	GO.0007092	0.010
761	701	GO.0005624	0.010
762	477	GO.0005852	0.010
763	888	GO.0010484	0.010
764	979	GO.0005880	0.010
765	503	GO.0005663	0.010
766	667	GO.0031461	0.010
767	681	GO.0071039	0.010
768	950	GO.0005093	0.010
769	472	GO.0005741	0.010
770	827	GO.0008097	0.010
771	574	GO.0045899	0.010
772	658	GO.0031391	0.010
773	938	GO.0018024	0.010
774	832	GO.0008536	0.010
775	761	GO.0032549	0.010
776	936	GO.0051026	0.010
777	348	GO.0051028	0.010
778	734	GO.0016584	0.010
779	821	GO.0000956	0.010
780	719	GO.0034087	0.010
781	772	GO.0005737	0.010
782	909	GO.0051188	0.009
783	439	GO.0000131	0.009
784	556	GO.0016226	0.009
785	932	GO.0005823	0.009
786	651	GO.0000320	0.009
787	796	GO.0016593	0.009
788	356	GO.0000972	0.009
789	325	GO.0005524	0.009
790	846	GO.0032780	0.009
791	959	GO.0000027	0.009
792	624	GO.0006354	0.009
793	769	GO.0003906	0.009
794	912	GO.0045143	0.009
795	625	GO.0030478	0.009
796	989	GO.0019740	0.009
797	727	GO.0010971	0.009
798	417	GO.0000307	0.009
799	963	GO.0071004	0.009
800	414	GO.0005736	0.009
801	552	GO.0017111	0.009
802	454	GO.0003678	0.009
803	406	GO.0006611	0.009
804	928	GO.0016575	0.009
805	600	GO.0007264	0.009
806	484	GO.0004842	0.009
807	919	GO.0001139	0.009
808	555	GO.0031990	0.009
809	778	GO.0006418	0.009
810	914	GO.0005744	0.009
811	766	GO.0016573	0.009
812	837	GO.0035371	0.009
813	800	sce03018	0.009
814	850	GO.0000133	0.009
815	962	GO.0030915	0.009
816	965	GO.0032300	0.009
817	671	GO.0006409	0.009
818	448	sce03020	0.009
819	749	GO.0043001	0.009
820	907	GO.0051228	0.009
821	636	GO.0006367	0.009
822	763	GO.0000028	0.008
823	958	GO.0035861	0.008
824	746	GO.0003994	0.008
825	690	GO.0016301	0.008
826	961	GO.0000737	0.008
827	808	GO.0031119	0.008
828	522	GO.0070550	0.008
829	935	GO.0008237	0.008
830	804	GO.0005515	0.008
831	917	GO.0004252	0.008
832	729	GO.0005215	0.008
833	603	GO.0042790	0.008
834	335	GO.0000973	0.008
835	845	GO.0048471	0.008
836	526	GO.0000082	0.008
837	285	GO.0005886	0.008
838	892	GO.0060261	0.008
839	726	GO.0070181	0.008
840	519	GO.0008150	0.008
841	450	GO.0010526	0.008
842	433	GO.0007266	0.008
843	507	sce04120	0.008
844	575	GO.0005844	0.008
845	492	GO.0045980	0.008
846	685	GO.0030437	0.008
847	953	GO.0070860	0.008
848	747	GO.0052632	0.008
849	824	GO.0005937	0.008
850	899	GO.0000124	0.008
851	903	GO.0000149	0.008
852	707	GO.0002181	0.008
853	576	GO.0031385	0.008
854	829	GO.0016423	0.008
855	689	GO.0016310	0.008
856	816	GO.0005525	0.008
857	894	GO.0060188	0.008
858	486	GO.0030174	0.008
859	879	GO.0043023	0.008
860	758	GO.0032947	0.008
861	578	GO.0034503	0.008
862	923	GO.0008353	0.008
863	709	GO.0033553	0.007
864	631	GO.0046970	0.007
865	748	GO.0052633	0.007
866	870	GO.0031497	0.007
867	941	sce04141	0.007
868	818	GO.0071931	0.007
869	762	GO.0000288	0.007
870	805	GO.0032211	0.007
871	535	GO.0015935	0.007
872	750	GO.0034724	0.007
873	931	GO.0042787	0.007
874	920	GO.0000974	0.007
875	278	GO.0005643	0.007
876	463	GO.0000176	0.007
877	976	GO.0005575	0.007
878	901	GO.0034089	0.007
879	673	GO.0035753	0.007
880	847	GO.0019135	0.007
881	630	GO.0046969	0.007
882	884	sce00520	0.007
883	708	GO.0034473	0.007
884	549	GO.0006610	0.007
885	340	sce00230	0.007
886	902	GO.0000942	0.007
887	582	GO.0043547	0.007
888	541	GO.0045892	0.007
889	825	GO.0010525	0.007
890	664	GO.0002188	0.007
891	966	GO.0000384	0.007
892	881	GO.0031496	0.006
893	629	GO.0032041	0.006
894	720	GO.0004004	0.006
895	612	GO.0003712	0.006
896	431	GO.0000784	0.006
897	986	GO.0000388	0.006
898	485	sce03015	0.006
899	822	GO.0043044	0.006
900	908	GO.0043144	0.006
901	853	GO.0008138	0.006
902	375	GO.0005096	0.006
903	706	GO.0019898	0.006
904	811	GO.0042766	0.006
905	470	GO.0016233	0.006
906	511	GO.0000447	0.006
907	751	GO.0071042	0.006
908	944	GO.0051056	0.006
909	971	GO.0000500	0.006
910	301	GO.0003968	0.006
911	974	GO.0022891	0.006
912	544	GO.0030010	0.006
913	866	GO.0030846	0.006
914	481	GO.0042254	0.005
915	964	GO.0001174	0.005
916	865	GO.0000386	0.005
917	714	GO.0022627	0.005
918	848	GO.0001302	0.005
919	801	GO.0070478	0.005
920	968	GO.0006370	0.005
921	302	GO.0005665	0.005
922	364	GO.0004402	0.005
923	467	GO.0000166	0.005
924	799	GO.0009019	0.005
925	546	GO.0005850	0.005
926	684	GO.0008054	0.005
927	969	GO.0022857	0.005
928	698	GO.0006357	0.005
929	646	GO.0000178	0.005
930	693	GO.0006608	0.005
931	774	GO.0031428	0.005
932	692	GO.0006408	0.004
933	446	GO.0043486	0.004
934	473	GO.0000467	0.004
935	728	GO.0006396	0.004
936	266	GO.0006338	0.004
937	593	GO.0070651	0.004
938	782	GO.0006609	0.004
939	577	GO.0031120	0.004
940	645	GO.0004407	0.004
941	732	GO.0008361	0.004
942	505	GO.0045144	0.004
943	647	GO.0071035	0.004
944	397	GO.0006336	0.004
945	532	GO.0004693	0.003
946	738	GO.0005519	0.003
947	783	GO.0042788	0.003
948	890	GO.0003700	0.003
949	459	GO.0044237	0.003
950	759	GO.0006379	0.003
951	644	GO.0035066	0.003
952	897	GO.0010521	0.003
953	637	GO.0032040	0.003
954	641	sce03008	0.003
955	597	GO.0043565	0.003
956	878	GO.0006384	0.002
957	247	GO.0016568	0.002
958	864	GO.0034459	0.002
959	786	GO.0009451	0.002
960	896	GO.0001510	0.002
961	554	GO.0000462	0.002
962	889	GO.0042256	0.002
963	972	GO.0017150	0.001
964	785	GO.0001522	0.001
965	872	GO.0031939	0.001
966	389	GO.0005666	0.001
967	838	GO.0034513	0.001
968	703	GO.0071051	0.001
969	842	GO.0016586	0.001
970	697	GO.0071038	0.000
971	656	GO.0006337	0.000
972	711	GO.0006400	0.000
973	580	GO.0030686	-0.000
974	447	GO.0006364	-0.000
975	834	GO.0000494	-0.001
976	346	GO.0005730	-0.001
977	239	GO.0008026	-0.001
978	605	GO.0042273	-0.002
979	668	GO.0000472	-0.002
980	876	GO.0000466	-0.003
981	721	GO.0008033	-0.003
982	413	GO.0008186	-0.003
983	862	GO.0030515	-0.004
984	735	GO.0016075	-0.004
985	784	GO.0030687	-0.004
986	676	GO.0000480	-0.005
987	405	GO.0042797	-0.005
988	669	GO.0009982	-0.007
989	775	GO.0030488	-0.008
*** This program and the respective minimum Redundancy Maximum Relevance (mRMR)
algorithm were developed by Hanchuan Peng <hanchuan.peng@gmail.com>for
the paper
"Feature selection based on mutual information: criteria of
max-dependency, max-relevance, and min-redundancy,"
Hanchuan Peng, Fuhui Long, and Chris Ding,
IEEE Transactions on Pattern Analysis and Machine Intelligence,
Vol. 27, No. 8, pp.1226-1238, 2005.
