# Supplementary material for: Prediction of Gene Phenotypes Based on GO and KEGG Pathway Enrichment Scores
Source: Biomed Res Int. 2013 Nov 7;2013:870795. doi: 10.1155/2013/870795 (PMC3838811; doi:10.1155/2013/870795)
Supplement: Supplementary file 3 [file 870795.f3.xls]

## Sheet: Sheet1
fea\k	2	3	4	5	6	7	8	9	10	11	12	13	14	15	16	17	18	19	20	21	22	23	24	25	26	27	28	29	30	31
2	0.317373	0.346101	0.372093	0.378933	0.384405	0.392613	0.389877	0.400137	0.400821	0.408345	0.460328	0.466484	0.47606	0.47264	0.474692	0.467852	0.46922	0.475376	0.478796	0.482216	0.478112	0.47606	0.475376	0.473324	0.474008	0.478112	0.474692	0.47606	0.475376	0.474008
3	0.389193	0.419973	0.43844	0.454856	0.4658	0.484268	0.488372	0.490424	0.49316	0.500684	0.491792	0.508208	0.508208	0.507524	0.502052	0.504104	0.511628	0.508208	0.508892	0.515732	0.517784	0.521204	0.517784	0.515048	0.517784	0.512996	0.514364	0.518468	0.511628	0.516416
4	0.413133	0.417237	0.439124	0.460328	0.473324	0.485636	0.4829	0.505472	0.511628	0.515732	0.514364	0.525308	0.521888	0.52394	0.519152	0.52052	0.523256	0.52394	0.52052	0.521888	0.521888	0.52736	0.528044	0.525308	0.521204	0.518468	0.5171	0.518468	0.522572	0.519836
5	0.402189	0.431601	0.477428	0.490424	0.495212	0.491108	0.516416	0.517784	0.519836	0.515048	0.523256	0.521888	0.522572	0.524624	0.519836	0.512996	0.514364	0.521204	0.52394	0.52052	0.52394	0.522572	0.518468	0.515732	0.515732	0.509576	0.512996	0.51368	0.516416	0.5171
6	0.424761	0.45554	0.495212	0.502736	0.512312	0.517784	0.52394	0.538988	0.542408	0.543776	0.545828	0.5513	0.55472	0.552668	0.557456	0.558824	0.56156	0.564295	0.558824	0.558824	0.562244	0.564979	0.567031	0.567715	0.569083	0.567031	0.564979	0.568399	0.566347	0.571135
7	0.427497	0.464432	0.494528	0.511628	0.514364	0.526676	0.524624	0.538304	0.53762	0.546512	0.550616	0.54788	0.5513	0.556088	0.560192	0.558824	0.557456	0.562244	0.562244	0.566347	0.564295	0.563611	0.564295	0.567031	0.567031	0.569083	0.568399	0.569083	0.571135	0.571819
8	0.447332	0.4829	0.50684	0.525992	0.531464	0.539672	0.546512	0.548564	0.555404	0.55814	0.563611	0.560192	0.562927	0.564979	0.562927	0.560876	0.566347	0.56156	0.563611	0.568399	0.575239	0.566347	0.566347	0.567715	0.571819	0.570451	0.573871	0.575239	0.580711	0.580027
9	0.426129	0.478112	0.495212	0.507524	0.521204	0.525308	0.540356	0.552668	0.56156	0.555404	0.55814	0.564295	0.567031	0.571135	0.571819	0.572503	0.574555	0.571135	0.572503	0.574555	0.572503	0.575923	0.575239	0.577975	0.577975	0.575923	0.576607	0.577291	0.579343	0.576607
10	0.44186	0.487004	0.492476	0.508892	0.526676	0.536252	0.547196	0.553352	0.556088	0.564295	0.567031	0.572503	0.571135	0.571135	0.570451	0.572503	0.573871	0.573187	0.575239	0.576607	0.576607	0.576607	0.577291	0.580711	0.580027	0.577291	0.579343	0.577291	0.580711	0.583447
11	0.441176	0.480164	0.501368	0.52394	0.531464	0.542408	0.55472	0.567031	0.560192	0.573187	0.575239	0.576607	0.575923	0.579343	0.576607	0.578659	0.581395	0.581395	0.583447	0.582763	0.584815	0.588919	0.589603	0.589603	0.588235	0.584131	0.586867	0.589603	0.588919	0.587551
12	0.435021	0.483584	0.50684	0.53078	0.538304	0.548564	0.55814	0.569767	0.569767	0.574555	0.577291	0.577291	0.576607	0.582079	0.581395	0.583447	0.584131	0.584815	0.587551	0.583447	0.590287	0.589603	0.588235	0.586867	0.584815	0.587551	0.586183	0.587551	0.586183	0.583447
13	0.432969	0.484268	0.502736	0.52052	0.535568	0.550616	0.55814	0.569083	0.567031	0.576607	0.573871	0.579343	0.576607	0.580027	0.578659	0.579343	0.583447	0.585499	0.585499	0.581395	0.583447	0.581395	0.580711	0.580711	0.582763	0.581395	0.577291	0.577975	0.578659	0.581395
14	0.437756	0.483584	0.502736	0.5171	0.532148	0.543092	0.547196	0.553352	0.562244	0.564295	0.562244	0.566347	0.566347	0.569767	0.567031	0.571135	0.572503	0.576607	0.580711	0.577975	0.573187	0.577291	0.580027	0.582763	0.580711	0.582763	0.580711	0.580711	0.579343	0.580711
15	0.439124	0.47948	0.501368	0.521204	0.535568	0.543092	0.552668	0.556772	0.564979	0.564979	0.564295	0.569083	0.567031	0.565663	0.567715	0.567715	0.570451	0.573187	0.576607	0.574555	0.571819	0.574555	0.575239	0.576607	0.571819	0.570451	0.575239	0.577291	0.578659	0.575239
16	0.44186	0.476744	0.512312	0.525308	0.538988	0.546512	0.55814	0.567031	0.570451	0.575923	0.573187	0.571135	0.569767	0.571819	0.577291	0.580711	0.582763	0.582763	0.584131	0.586867	0.586183	0.583447	0.584815	0.584815	0.584131	0.584815	0.584815	0.586867	0.584815	0.582079
17	0.435705	0.477428	0.506156	0.529412	0.536252	0.549248	0.560192	0.560192	0.571819	0.567715	0.565663	0.559508	0.559508	0.564979	0.566347	0.567715	0.569083	0.573871	0.578659	0.579343	0.579343	0.580027	0.580711	0.577291	0.579343	0.577975	0.577975	0.577291	0.576607	0.578659
18	0.431601	0.47948	0.511628	0.526676	0.538988	0.5513	0.565663	0.562927	0.569083	0.567715	0.571135	0.568399	0.569767	0.573871	0.575923	0.581395	0.577291	0.575239	0.585499	0.588235	0.584131	0.584131	0.585499	0.584131	0.583447	0.585499	0.584815	0.586183	0.585499	0.586183
19	0.439124	0.481532	0.51026	0.530096	0.548564	0.556772	0.562244	0.564979	0.567031	0.573187	0.571819	0.567715	0.564979	0.564979	0.569083	0.571135	0.573871	0.571135	0.575239	0.577975	0.580027	0.582079	0.580027	0.580711	0.582763	0.583447	0.582763	0.583447	0.584131	0.582079
20	0.445964	0.490424	0.511628	0.526676	0.547196	0.558824	0.559508	0.565663	0.564979	0.569083	0.568399	0.562927	0.567715	0.567031	0.569767	0.575239	0.580711	0.577291	0.581395	0.583447	0.586183	0.584131	0.580711	0.585499	0.588919	0.587551	0.584815	0.582763	0.582079	0.580711
21	0.442544	0.48974	0.5171	0.52736	0.539672	0.556772	0.559508	0.56156	0.567031	0.570451	0.569083	0.567715	0.569767	0.573187	0.576607	0.579343	0.583447	0.580711	0.581395	0.584131	0.575923	0.577975	0.580711	0.587551	0.588919	0.590971	0.593023	0.591655	0.586183	0.584815
22	0.44186	0.493844	0.512996	0.525992	0.547196	0.557456	0.56156	0.563611	0.573871	0.573871	0.573187	0.571819	0.575923	0.576607	0.579343	0.577975	0.582079	0.583447	0.586183	0.586183	0.580711	0.582763	0.588235	0.588235	0.593707	0.591655	0.597127	0.593707	0.590287	0.594391
23	0.451436	0.484952	0.508208	0.516416	0.530096	0.5513	0.562927	0.564979	0.571819	0.575239	0.570451	0.575923	0.571819	0.571135	0.571819	0.574555	0.578659	0.577291	0.580027	0.580027	0.584131	0.582763	0.582763	0.581395	0.582079	0.583447	0.584131	0.588919	0.587551	0.587551
24	0.447332	0.480164	0.498632	0.514364	0.532148	0.551984	0.560876	0.569767	0.571819	0.571819	0.573871	0.574555	0.575239	0.580027	0.578659	0.580711	0.582079	0.584131	0.580711	0.579343	0.582763	0.584815	0.587551	0.588919	0.590287	0.589603	0.589603	0.591655	0.588235	0.592339
25	0.449384	0.485636	0.504788	0.5171	0.539672	0.558824	0.567715	0.575239	0.575239	0.580711	0.577291	0.577975	0.584131	0.583447	0.580027	0.584131	0.581395	0.581395	0.578659	0.579343	0.584815	0.583447	0.586183	0.589603	0.588235	0.588919	0.587551	0.588919	0.585499	0.586183
26	0.45212	0.487688	0.51368	0.521888	0.54446	0.559508	0.563611	0.573871	0.578659	0.582763	0.581395	0.581395	0.584131	0.584815	0.583447	0.583447	0.581395	0.577975	0.578659	0.582763	0.582763	0.580027	0.583447	0.586867	0.586867	0.582763	0.582079	0.580711	0.577291	0.580711
27	0.4487	0.487688	0.51026	0.524624	0.549248	0.555404	0.564979	0.575239	0.577291	0.586867	0.585499	0.588919	0.593023	0.593707	0.592339	0.592339	0.590287	0.587551	0.595075	0.593023	0.588919	0.590287	0.595075	0.590287	0.590287	0.586867	0.588919	0.580711	0.585499	0.584131
28	0.45554	0.48974	0.519836	0.530096	0.557456	0.562244	0.573187	0.575923	0.577291	0.584131	0.583447	0.586867	0.589603	0.592339	0.588919	0.590971	0.590287	0.589603	0.588919	0.588235	0.586867	0.586867	0.586867	0.581395	0.582763	0.580027	0.577291	0.577975	0.577975	0.580027
29	0.466484	0.49658	0.52394	0.535568	0.56156	0.564979	0.573187	0.584131	0.582079	0.585499	0.590287	0.595075	0.592339	0.593707	0.593023	0.594391	0.593707	0.591655	0.595075	0.592339	0.590971	0.591655	0.594391	0.588235	0.593023	0.587551	0.588235	0.589603	0.591655	0.588919
30	0.46238	0.495212	0.525308	0.53762	0.554036	0.563611	0.569083	0.580027	0.586867	0.587551	0.586867	0.590287	0.586867	0.589603	0.584131	0.587551	0.586183	0.586183	0.587551	0.583447	0.584815	0.584131	0.589603	0.587551	0.584131	0.584815	0.586867	0.588235	0.584131	0.585499
31	0.474692	0.507524	0.532148	0.5513	0.567031	0.567031	0.577975	0.580027	0.588235	0.588235	0.588235	0.593023	0.593023	0.589603	0.586867	0.590287	0.590287	0.588919	0.586867	0.586183	0.595075	0.592339	0.591655	0.593023	0.594391	0.590971	0.591655	0.596443	0.593023	0.590287
32	0.473324	0.507524	0.5342	0.5513	0.566347	0.566347	0.575923	0.580711	0.588919	0.586867	0.591655	0.593707	0.594391	0.593707	0.597127	0.597127	0.592339	0.588235	0.586867	0.590971	0.593023	0.595075	0.595759	0.597127	0.596443	0.594391	0.598495	0.595759	0.595759	0.596443
33	0.489056	0.519836	0.536252	0.55814	0.566347	0.567715	0.571819	0.575239	0.582079	0.596443	0.588235	0.586867	0.592339	0.588919	0.590971	0.593023	0.593023	0.590971	0.590971	0.593707	0.598495	0.598495	0.601231	0.599179	0.603967	0.601231	0.599863	0.598495	0.595075	0.593023
34	0.491108	0.528728	0.54104	0.559508	0.564979	0.577291	0.580027	0.581395	0.582763	0.594391	0.586867	0.583447	0.587551	0.588919	0.596443	0.594391	0.592339	0.592339	0.594391	0.595759	0.594391	0.594391	0.597127	0.601915	0.601915	0.597811	0.598495	0.599863	0.599179	0.594391
35	0.492476	0.530096	0.549248	0.563611	0.572503	0.577291	0.585499	0.588919	0.590287	0.598495	0.593023	0.588235	0.590971	0.591655	0.597127	0.596443	0.593023	0.593707	0.597127	0.596443	0.590287	0.596443	0.593707	0.597127	0.599863	0.598495	0.601915	0.602599	0.599179	0.597811
36	0.491792	0.528728	0.543776	0.562244	0.570451	0.581395	0.587551	0.585499	0.585499	0.593707	0.590287	0.582763	0.587551	0.586867	0.588919	0.593023	0.586183	0.589603	0.594391	0.595759	0.590971	0.593023	0.593707	0.595075	0.595075	0.597127	0.599179	0.601915	0.600547	0.597127
37	0.49658	0.533516	0.542408	0.562244	0.567031	0.581395	0.586867	0.587551	0.586183	0.590287	0.587551	0.585499	0.586183	0.586867	0.586867	0.594391	0.588919	0.591655	0.595075	0.595759	0.593707	0.593023	0.595759	0.595759	0.595075	0.597127	0.597811	0.599863	0.599179	0.597811
38	0.495212	0.528044	0.538988	0.558824	0.567715	0.584815	0.588235	0.592339	0.586183	0.590971	0.584815	0.586183	0.586867	0.586867	0.587551	0.594391	0.589603	0.590971	0.595075	0.595075	0.595075	0.594391	0.595075	0.595075	0.594391	0.595075	0.603967	0.593707	0.593707	0.595759
39	0.494528	0.529412	0.538304	0.560192	0.565663	0.573187	0.584131	0.590287	0.586183	0.590971	0.590287	0.595075	0.588235	0.586867	0.589603	0.591655	0.592339	0.593023	0.593707	0.593707	0.593707	0.590287	0.589603	0.592339	0.590971	0.589603	0.593707	0.590971	0.590971	0.592339
40	0.494528	0.532832	0.545828	0.565663	0.571135	0.577975	0.580711	0.587551	0.590971	0.592339	0.595075	0.596443	0.584815	0.584815	0.586867	0.589603	0.588235	0.586867	0.590287	0.588235	0.589603	0.590971	0.588235	0.588919	0.592339	0.594391	0.590287	0.592339	0.592339	0.592339
41	0.491108	0.532148	0.541724	0.562927	0.571135	0.571135	0.578659	0.591655	0.591655	0.594391	0.595075	0.593023	0.584815	0.584131	0.585499	0.589603	0.582079	0.586867	0.586867	0.590971	0.586867	0.589603	0.583447	0.587551	0.588919	0.591655	0.595075	0.592339	0.590971	0.596443
42	0.48632	0.528728	0.538304	0.56156	0.570451	0.570451	0.577291	0.588919	0.587551	0.589603	0.592339	0.590287	0.586867	0.585499	0.586183	0.589603	0.582763	0.588235	0.588235	0.589603	0.586867	0.586867	0.585499	0.587551	0.590287	0.590971	0.594391	0.592339	0.589603	0.592339
43	0.487004	0.53078	0.538304	0.559508	0.568399	0.575239	0.575239	0.586183	0.586867	0.584131	0.586183	0.588919	0.590287	0.586183	0.588235	0.588919	0.582763	0.588919	0.588235	0.584131	0.584131	0.587551	0.588235	0.587551	0.590971	0.593707	0.593023	0.592339	0.590971	0.590287
44	0.488372	0.526676	0.536252	0.54446	0.559508	0.567715	0.566347	0.573187	0.583447	0.593023	0.589603	0.591655	0.582763	0.584815	0.588919	0.585499	0.591655	0.595075	0.588919	0.588235	0.590971	0.589603	0.590971	0.597127	0.590971	0.595075	0.588235	0.588919	0.588235	0.590971
45	0.489056	0.52736	0.539672	0.548564	0.560876	0.567715	0.567715	0.575239	0.577975	0.588235	0.584815	0.584131	0.582079	0.588235	0.583447	0.586183	0.590287	0.594391	0.592339	0.588919	0.588919	0.588235	0.586867	0.590287	0.588235	0.589603	0.590287	0.588919	0.587551	0.590287
46	0.488372	0.530096	0.541724	0.552668	0.562244	0.562244	0.567715	0.571819	0.576607	0.586867	0.586867	0.582079	0.584815	0.584815	0.586183	0.585499	0.589603	0.594391	0.590971	0.593707	0.592339	0.589603	0.593023	0.593707	0.588235	0.589603	0.586867	0.585499	0.585499	0.589603
47	0.474008	0.521204	0.538988	0.5513	0.560876	0.56156	0.571135	0.575239	0.579343	0.586183	0.583447	0.581395	0.582079	0.580027	0.587551	0.582763	0.591655	0.595759	0.591655	0.595075	0.592339	0.592339	0.593707	0.591655	0.591655	0.590971	0.592339	0.588919	0.589603	0.589603
48	0.480848	0.52052	0.540356	0.55472	0.565663	0.564979	0.576607	0.583447	0.586867	0.587551	0.586867	0.578659	0.583447	0.584131	0.590287	0.590971	0.598495	0.605335	0.599863	0.593707	0.597127	0.595075	0.595075	0.591655	0.595759	0.593707	0.594391	0.592339	0.590971	0.595759
49	0.480164	0.526676	0.53762	0.555404	0.566347	0.566347	0.575239	0.582763	0.584815	0.584815	0.583447	0.580711	0.582763	0.580711	0.587551	0.589603	0.594391	0.600547	0.596443	0.591655	0.595075	0.593707	0.592339	0.590971	0.594391	0.593023	0.592339	0.588919	0.588235	0.590287
50	0.47948	0.523256	0.543776	0.553352	0.562927	0.568399	0.573187	0.582079	0.586867	0.582079	0.581395	0.583447	0.584131	0.582079	0.587551	0.590971	0.597127	0.599863	0.600547	0.598495	0.596443	0.590971	0.590971	0.593023	0.593023	0.591655	0.593707	0.592339	0.593023	0.588919
51	0.474692	0.518468	0.543776	0.556088	0.560192	0.570451	0.580027	0.584131	0.595759	0.593023	0.588235	0.588919	0.589603	0.589603	0.591655	0.588919	0.593023	0.596443	0.601915	0.597127	0.593707	0.588235	0.589603	0.590287	0.590287	0.586867	0.593023	0.588919	0.589603	0.588919
52	0.476744	0.5171	0.54446	0.556772	0.567031	0.567031	0.577975	0.586183	0.594391	0.594391	0.593023	0.593707	0.590287	0.590287	0.596443	0.592339	0.598495	0.597127	0.597127	0.595759	0.594391	0.589603	0.594391	0.591655	0.591655	0.592339	0.588919	0.587551	0.588919	0.590287
53	0.480164	0.519152	0.545828	0.560876	0.567031	0.568399	0.581395	0.586183	0.594391	0.591655	0.595075	0.594391	0.593023	0.591655	0.597811	0.595759	0.597127	0.598495	0.599863	0.597127	0.595075	0.591655	0.594391	0.593023	0.592339	0.593023	0.590287	0.586183	0.589603	0.590971
54	0.478112	0.519836	0.550616	0.560192	0.571135	0.564979	0.580027	0.586183	0.592339	0.590971	0.592339	0.589603	0.590287	0.594391	0.597127	0.593707	0.598495	0.599179	0.601231	0.600547	0.597811	0.593707	0.592339	0.592339	0.594391	0.593707	0.590287	0.591655	0.586867	0.588919
55	0.474692	0.518468	0.54788	0.556772	0.565663	0.564979	0.576607	0.584131	0.588235	0.588235	0.587551	0.593707	0.593707	0.592339	0.597811	0.599179	0.602599	0.605335	0.608071	0.606703	0.602599	0.597127	0.597127	0.596443	0.597127	0.594391	0.595075	0.590971	0.588235	0.588235
56	0.478112	0.522572	0.545828	0.563611	0.567715	0.573871	0.578659	0.588235	0.593707	0.590287	0.589603	0.594391	0.590971	0.596443	0.597811	0.598495	0.600547	0.603967	0.603967	0.601231	0.595075	0.596443	0.595759	0.598495	0.595075	0.592339	0.590971	0.593707	0.587551	0.588919
57	0.475376	0.521888	0.549932	0.565663	0.569767	0.570451	0.582079	0.585499	0.590287	0.595759	0.594391	0.594391	0.596443	0.599179	0.601915	0.598495	0.599863	0.603283	0.599179	0.597127	0.599179	0.596443	0.598495	0.591655	0.593023	0.590287	0.591655	0.589603	0.592339	0.589603
58	0.478796	0.521204	0.549248	0.564295	0.569083	0.573187	0.580711	0.584131	0.589603	0.597127	0.593023	0.595759	0.597127	0.599179	0.602599	0.597811	0.597811	0.601915	0.599179	0.595759	0.599179	0.595075	0.597811	0.590287	0.592339	0.588235	0.588919	0.588919	0.593707	0.587551
59	0.47264	0.52394	0.54446	0.563611	0.572503	0.573871	0.582079	0.587551	0.597127	0.599179	0.594391	0.600547	0.597127	0.595075	0.601231	0.599863	0.597811	0.597811	0.593023	0.597127	0.594391	0.595759	0.595759	0.594391	0.593707	0.593707	0.595075	0.591655	0.593023	0.590287
60	0.47264	0.521204	0.546512	0.564979	0.577975	0.578659	0.586183	0.590971	0.595759	0.596443	0.595759	0.595759	0.597811	0.597127	0.603283	0.603283	0.602599	0.608071	0.604651	0.604651	0.599863	0.595759	0.596443	0.595075	0.594391	0.595759	0.593707	0.594391	0.594391	0.593707
61	0.47264	0.521888	0.549248	0.564979	0.575239	0.573187	0.585499	0.593023	0.594391	0.599179	0.595075	0.595759	0.595759	0.597127	0.601231	0.600547	0.599863	0.603967	0.604651	0.601915	0.603283	0.600547	0.597811	0.597127	0.596443	0.595075	0.594391	0.593023	0.592339	0.589603
62	0.470588	0.519836	0.548564	0.562244	0.576607	0.575239	0.586867	0.591655	0.595075	0.597127	0.594391	0.595075	0.593707	0.594391	0.597127	0.597811	0.599179	0.603283	0.604651	0.605335	0.601915	0.600547	0.598495	0.596443	0.595759	0.595759	0.597127	0.596443	0.591655	0.589603
63	0.478112	0.525308	0.55472	0.567715	0.580027	0.579343	0.584131	0.594391	0.598495	0.599863	0.600547	0.603283	0.601231	0.603283	0.605335	0.606019	0.608071	0.612175	0.610123	0.606019	0.609439	0.606703	0.608755	0.610807	0.606703	0.606703	0.602599	0.601231	0.595759	0.596443
64	0.476744	0.528044	0.549932	0.55814	0.571819	0.578659	0.582763	0.593023	0.597127	0.601915	0.606019	0.605335	0.601915	0.605335	0.608071	0.606703	0.610807	0.610123	0.611491	0.607387	0.603283	0.602599	0.600547	0.601915	0.603967	0.603283	0.601915	0.598495	0.599179	0.597127
65	0.480164	0.528728	0.549248	0.554036	0.565663	0.578659	0.585499	0.595759	0.599863	0.603967	0.607387	0.609439	0.605335	0.606703	0.610123	0.608755	0.612175	0.612175	0.610123	0.608755	0.606703	0.603967	0.606019	0.606019	0.606703	0.602599	0.599863	0.598495	0.599863	0.596443
66	0.476744	0.525992	0.543092	0.560192	0.571135	0.586867	0.593023	0.599179	0.601915	0.606703	0.608755	0.610123	0.608071	0.606703	0.614227	0.612175	0.611491	0.612859	0.616963	0.614227	0.608755	0.606703	0.607387	0.606703	0.610807	0.606019	0.603283	0.601915	0.601231	0.597811
67	0.481532	0.525992	0.545828	0.563611	0.573871	0.588235	0.594391	0.601231	0.606019	0.607387	0.609439	0.612175	0.612175	0.609439	0.618331	0.613543	0.614911	0.616279	0.617647	0.618331	0.610123	0.610123	0.610807	0.610807	0.612859	0.606703	0.603283	0.603967	0.603283	0.599863
68	0.480164	0.524624	0.54104	0.552668	0.576607	0.584815	0.583447	0.595759	0.598495	0.597127	0.603967	0.603283	0.599863	0.604651	0.604651	0.605335	0.605335	0.606019	0.606019	0.606703	0.608755	0.608071	0.610807	0.610807	0.607387	0.608071	0.603967	0.603967	0.601231	0.599863
69	0.478796	0.528044	0.545144	0.558824	0.577291	0.588235	0.590287	0.594391	0.597127	0.606019	0.608071	0.608071	0.601231	0.606703	0.607387	0.610123	0.606703	0.609439	0.608755	0.606703	0.603967	0.603283	0.605335	0.604651	0.604651	0.603283	0.601231	0.599179	0.599863	0.599179
70	0.476744	0.526676	0.54446	0.556772	0.576607	0.590971	0.590971	0.592339	0.597127	0.610123	0.612175	0.609439	0.603967	0.608071	0.610807	0.611491	0.608755	0.612859	0.610123	0.609439	0.601915	0.602599	0.604651	0.604651	0.605335	0.602599	0.601915	0.599179	0.600547	0.601915
71	0.485636	0.534884	0.549248	0.563611	0.575239	0.591655	0.599179	0.604651	0.597811	0.606703	0.612859	0.612175	0.612175	0.614911	0.617647	0.616963	0.612175	0.611491	0.606703	0.604651	0.603967	0.600547	0.608755	0.605335	0.604651	0.597811	0.597811	0.597127	0.601231	0.600547
72	0.484268	0.533516	0.548564	0.563611	0.572503	0.593023	0.597127	0.601231	0.597127	0.604651	0.610807	0.610807	0.608755	0.611491	0.617647	0.612859	0.610807	0.606019	0.607387	0.601915	0.601915	0.598495	0.606019	0.604651	0.603967	0.596443	0.601231	0.599179	0.597811	0.600547
73	0.493844	0.533516	0.545828	0.562927	0.578659	0.596443	0.595759	0.608755	0.604651	0.610807	0.613543	0.612175	0.607387	0.606019	0.608755	0.610807	0.608071	0.603967	0.607387	0.601231	0.601231	0.599179	0.599863	0.602599	0.601231	0.595759	0.597127	0.598495	0.599863	0.599179
74	0.494528	0.53078	0.5513	0.567031	0.579343	0.588235	0.595759	0.608755	0.609439	0.608755	0.607387	0.606703	0.603967	0.606019	0.608071	0.607387	0.610123	0.603283	0.604651	0.604651	0.599179	0.601915	0.604651	0.601231	0.603283	0.597127	0.595075	0.597127	0.598495	0.599179
75	0.492476	0.533516	0.549932	0.567031	0.583447	0.589603	0.593707	0.600547	0.606019	0.606703	0.605335	0.604651	0.603967	0.608071	0.608071	0.602599	0.606703	0.604651	0.600547	0.600547	0.599179	0.603967	0.603967	0.603283	0.599863	0.602599	0.598495	0.591655	0.597127	0.594391
76	0.491792	0.531464	0.543776	0.56156	0.580711	0.586867	0.594391	0.601915	0.608755	0.608071	0.605335	0.604651	0.605335	0.608755	0.608755	0.603967	0.608071	0.606703	0.603283	0.601915	0.603283	0.602599	0.601231	0.601231	0.598495	0.601915	0.597811	0.593023	0.592339	0.592339
77	0.495896	0.526676	0.549932	0.560192	0.578659	0.586867	0.594391	0.598495	0.604651	0.609439	0.599863	0.598495	0.602599	0.603967	0.601915	0.604651	0.600547	0.600547	0.600547	0.600547	0.597811	0.596443	0.595075	0.588919	0.592339	0.594391	0.596443	0.592339	0.593707	0.593707
78	0.498632	0.53078	0.556088	0.564295	0.578659	0.585499	0.590287	0.599863	0.603283	0.609439	0.603967	0.600547	0.599179	0.603283	0.602599	0.607387	0.606703	0.605335	0.610123	0.607387	0.606019	0.604651	0.603967	0.599179	0.599863	0.598495	0.600547	0.599179	0.600547	0.598495
79	0.5	0.531464	0.55472	0.568399	0.582763	0.589603	0.592339	0.599863	0.603283	0.609439	0.607387	0.602599	0.601231	0.598495	0.603283	0.607387	0.604651	0.603283	0.603967	0.602599	0.604651	0.600547	0.601915	0.598495	0.601915	0.601231	0.601915	0.595075	0.597127	0.597127
80	0.504788	0.532832	0.55814	0.571819	0.589603	0.593023	0.597127	0.604651	0.603967	0.609439	0.607387	0.608071	0.607387	0.606019	0.605335	0.608071	0.610123	0.603967	0.607387	0.604651	0.601231	0.597127	0.601231	0.597127	0.599863	0.600547	0.602599	0.596443	0.598495	0.599863
81	0.505472	0.538988	0.558824	0.568399	0.590971	0.589603	0.597127	0.606019	0.608071	0.611491	0.607387	0.606703	0.611491	0.610807	0.610807	0.608755	0.616279	0.608071	0.611491	0.609439	0.601915	0.599179	0.601231	0.595759	0.597127	0.597127	0.599863	0.595075	0.599863	0.595759
82	0.504788	0.539672	0.560192	0.567715	0.589603	0.589603	0.595759	0.606703	0.607387	0.610123	0.609439	0.609439	0.609439	0.607387	0.610807	0.608071	0.609439	0.607387	0.605335	0.607387	0.601231	0.599863	0.599863	0.599179	0.597127	0.597127	0.600547	0.599863	0.601231	0.598495
83	0.502052	0.536252	0.555404	0.564295	0.582763	0.590971	0.599179	0.605335	0.606703	0.608071	0.608071	0.608071	0.610123	0.606703	0.610807	0.610807	0.608071	0.603967	0.601231	0.607387	0.599863	0.597811	0.598495	0.597127	0.599179	0.599179	0.599179	0.597127	0.600547	0.599863
84	0.50684	0.539672	0.556772	0.564979	0.584815	0.594391	0.599863	0.604651	0.606703	0.608071	0.606019	0.608071	0.612175	0.607387	0.609439	0.608755	0.607387	0.601915	0.601231	0.606703	0.598495	0.595759	0.601231	0.597127	0.600547	0.597811	0.598495	0.595075	0.599179	0.601231
85	0.507524	0.542408	0.556772	0.571819	0.582079	0.588919	0.593023	0.604651	0.603967	0.606019	0.604651	0.604651	0.605335	0.604651	0.608071	0.603967	0.603283	0.601231	0.599863	0.601915	0.597811	0.595075	0.597811	0.597127	0.598495	0.595759	0.595075	0.593707	0.598495	0.598495
86	0.50342	0.547196	0.562244	0.573871	0.582763	0.585499	0.596443	0.604651	0.601231	0.601915	0.601915	0.603967	0.603967	0.606019	0.608755	0.607387	0.606019	0.604651	0.605335	0.602599	0.600547	0.599179	0.601231	0.601231	0.599863	0.598495	0.596443	0.594391	0.593707	0.596443
87	0.510944	0.553352	0.564979	0.569767	0.579343	0.585499	0.590287	0.600547	0.599863	0.598495	0.600547	0.599179	0.600547	0.599179	0.603283	0.601231	0.600547	0.597127	0.596443	0.600547	0.595759	0.597127	0.599863	0.593707	0.597811	0.596443	0.595759	0.590287	0.593023	0.593023
88	0.507524	0.549932	0.566347	0.571819	0.580027	0.589603	0.595075	0.599179	0.601915	0.595759	0.601915	0.601231	0.605335	0.601231	0.603967	0.601231	0.597811	0.596443	0.597127	0.596443	0.593707	0.592339	0.597127	0.593707	0.597811	0.593707	0.595075	0.589603	0.591655	0.595759
89	0.504788	0.550616	0.565663	0.571135	0.580711	0.590287	0.595075	0.595759	0.597811	0.595759	0.600547	0.602599	0.606019	0.603283	0.601915	0.599863	0.598495	0.595075	0.598495	0.599179	0.596443	0.597811	0.601231	0.597811	0.595759	0.596443	0.599179	0.595759	0.597127	0.595759
90	0.5	0.541724	0.560192	0.568399	0.575923	0.588235	0.591655	0.593707	0.594391	0.593023	0.595075	0.600547	0.606019	0.602599	0.601915	0.599179	0.599179	0.599179	0.596443	0.594391	0.592339	0.598495	0.597127	0.597127	0.594391	0.596443	0.597127	0.597127	0.597127	0.599179
91	0.50342	0.54104	0.562927	0.571135	0.577291	0.586183	0.590971	0.595075	0.593707	0.593023	0.593023	0.605335	0.605335	0.603967	0.601231	0.600547	0.599863	0.595759	0.597127	0.594391	0.591655	0.597127	0.595075	0.597127	0.589603	0.595075	0.596443	0.596443	0.597127	0.597127
92	0.506156	0.542408	0.559508	0.567715	0.577975	0.578659	0.584131	0.588235	0.591655	0.594391	0.593023	0.601915	0.600547	0.597811	0.597811	0.599179	0.598495	0.598495	0.595759	0.593023	0.590971	0.594391	0.593023	0.593023	0.592339	0.596443	0.596443	0.595075	0.596443	0.598495
93	0.499316	0.536252	0.562927	0.571819	0.580711	0.584131	0.588235	0.593023	0.594391	0.596443	0.595075	0.599179	0.600547	0.603283	0.605335	0.601231	0.599179	0.600547	0.594391	0.595075	0.596443	0.595759	0.593707	0.592339	0.591655	0.592339	0.594391	0.594391	0.594391	0.594391
94	0.498632	0.540356	0.562927	0.573871	0.581395	0.584131	0.586183	0.590971	0.593707	0.594391	0.595759	0.599179	0.596443	0.599863	0.601915	0.595759	0.597811	0.595759	0.594391	0.593707	0.596443	0.595075	0.592339	0.588919	0.593023	0.591655	0.593707	0.594391	0.593023	0.592339
95	0.506156	0.54788	0.560876	0.575923	0.587551	0.588235	0.595759	0.595075	0.594391	0.599179	0.597811	0.601231	0.597127	0.597811	0.597127	0.596443	0.593707	0.595759	0.592339	0.594391	0.594391	0.596443	0.591655	0.593023	0.591655	0.590971	0.589603	0.597127	0.594391	0.594391
96	0.507524	0.546512	0.56156	0.575239	0.586867	0.590287	0.599863	0.595759	0.596443	0.601231	0.602599	0.601231	0.596443	0.597127	0.595759	0.595759	0.593023	0.594391	0.595075	0.592339	0.593023	0.593707	0.591655	0.592339	0.590971	0.590971	0.590287	0.595759	0.595075	0.595075
97	0.512996	0.548564	0.56156	0.575239	0.587551	0.595075	0.600547	0.596443	0.595759	0.597811	0.595759	0.604651	0.599179	0.600547	0.602599	0.597811	0.593707	0.594391	0.595759	0.595759	0.598495	0.597811	0.596443	0.592339	0.591655	0.594391	0.593707	0.597127	0.595759	0.594391
98	0.510944	0.54788	0.563611	0.572503	0.586183	0.594391	0.597811	0.594391	0.595075	0.598495	0.597811	0.602599	0.597811	0.600547	0.601915	0.595759	0.592339	0.593023	0.596443	0.593023	0.597811	0.594391	0.593707	0.590287	0.589603	0.594391	0.593707	0.594391	0.595759	0.593707
99	0.511628	0.545828	0.558824	0.569083	0.589603	0.593023	0.595075	0.592339	0.588919	0.595075	0.592339	0.598495	0.596443	0.602599	0.598495	0.597127	0.596443	0.590971	0.595075	0.593707	0.599179	0.597127	0.592339	0.586183	0.586867	0.592339	0.588919	0.591655	0.591655	0.588919
100	0.511628	0.545828	0.558824	0.570451	0.590971	0.594391	0.595075	0.594391	0.590287	0.595759	0.591655	0.599179	0.596443	0.602599	0.599179	0.596443	0.594391	0.591655	0.594391	0.593707	0.599179	0.595759	0.590971	0.585499	0.586867	0.592339	0.588235	0.590287	0.590287	0.588919
101	0.512996	0.545144	0.56156	0.571819	0.591655	0.594391	0.596443	0.590287	0.593707	0.595075	0.593023	0.597127	0.593023	0.594391	0.595759	0.594391	0.590971	0.590971	0.590287	0.592339	0.595075	0.593707	0.590971	0.585499	0.587551	0.587551	0.590287	0.593023	0.588919	0.590287
102	0.512312	0.541724	0.558824	0.569083	0.589603	0.593023	0.595075	0.590971	0.593023	0.594391	0.591655	0.593707	0.593023	0.593707	0.595075	0.593023	0.589603	0.590971	0.589603	0.590971	0.593707	0.591655	0.590971	0.586183	0.587551	0.586867	0.590971	0.591655	0.588235	0.589603
103	0.512312	0.543776	0.559508	0.569767	0.586867	0.593023	0.596443	0.591655	0.590971	0.593023	0.591655	0.593023	0.592339	0.595075	0.595759	0.593023	0.590971	0.590971	0.588919	0.591655	0.590287	0.590287	0.588919	0.587551	0.587551	0.587551	0.590287	0.591655	0.588919	0.591655
104	0.511628	0.54104	0.558824	0.569083	0.582079	0.590971	0.594391	0.589603	0.592339	0.595075	0.594391	0.596443	0.593707	0.595759	0.595759	0.593707	0.593023	0.590287	0.588919	0.589603	0.590971	0.589603	0.587551	0.588235	0.584815	0.586867	0.586867	0.588919	0.588919	0.590971
105	0.512996	0.54104	0.56156	0.572503	0.585499	0.590287	0.595075	0.595759	0.593707	0.596443	0.592339	0.598495	0.595075	0.595759	0.597127	0.599179	0.597811	0.593023	0.590971	0.588919	0.593023	0.593023	0.590287	0.590971	0.588919	0.588919	0.588919	0.587551	0.587551	0.590287
106	0.508208	0.543776	0.558824	0.576607	0.582079	0.580027	0.586183	0.587551	0.587551	0.589603	0.589603	0.590287	0.590971	0.593707	0.597811	0.597811	0.597127	0.597811	0.597811	0.589603	0.595759	0.592339	0.590287	0.590971	0.590971	0.590287	0.593023	0.590971	0.588919	0.591655
107	0.51026	0.541724	0.558824	0.575923	0.583447	0.584815	0.586183	0.590287	0.586867	0.590971	0.590971	0.593023	0.594391	0.593023	0.599179	0.595075	0.593707	0.593707	0.595759	0.587551	0.596443	0.593023	0.593707	0.591655	0.589603	0.593023	0.593707	0.590971	0.590971	0.593707
108	0.51026	0.54104	0.558824	0.574555	0.584815	0.586867	0.590971	0.593023	0.585499	0.589603	0.593707	0.597127	0.593707	0.593707	0.599863	0.595075	0.596443	0.593023	0.595075	0.587551	0.594391	0.592339	0.591655	0.594391	0.588235	0.593707	0.595759	0.590971	0.590971	0.593707
109	0.508892	0.542408	0.559508	0.571135	0.583447	0.586867	0.588919	0.590287	0.588235	0.588235	0.595759	0.595759	0.595075	0.590287	0.595759	0.588919	0.593023	0.593023	0.591655	0.590287	0.593023	0.591655	0.592339	0.590287	0.590287	0.592339	0.591655	0.590971	0.590287	0.590971
110	0.509576	0.543776	0.560192	0.572503	0.584815	0.586867	0.586183	0.586867	0.589603	0.588919	0.593707	0.597811	0.594391	0.593707	0.594391	0.589603	0.591655	0.593023	0.589603	0.591655	0.593023	0.588919	0.588919	0.589603	0.588235	0.589603	0.589603	0.588235	0.589603	0.588919
111	0.511628	0.545144	0.562244	0.575923	0.582763	0.587551	0.588235	0.590287	0.591655	0.593023	0.599179	0.602599	0.600547	0.597127	0.598495	0.591655	0.594391	0.594391	0.597811	0.596443	0.597811	0.593707	0.590287	0.590971	0.590287	0.590971	0.590287	0.589603	0.590287	0.590971
112	0.510944	0.54446	0.563611	0.573871	0.580711	0.586867	0.587551	0.588235	0.589603	0.593023	0.596443	0.603283	0.598495	0.595075	0.598495	0.590971	0.595075	0.594391	0.598495	0.593707	0.596443	0.594391	0.590971	0.590971	0.591655	0.590971	0.588235	0.588919	0.590971	0.590971
113	0.512996	0.543092	0.557456	0.569767	0.580711	0.588235	0.589603	0.591655	0.590971	0.594391	0.595759	0.599179	0.601231	0.595759	0.593023	0.594391	0.594391	0.592339	0.598495	0.591655	0.594391	0.595759	0.588919	0.593023	0.593023	0.592339	0.588919	0.590287	0.592339	0.591655
114	0.512996	0.543776	0.557456	0.567031	0.581395	0.586867	0.590287	0.591655	0.590287	0.593023	0.596443	0.599863	0.600547	0.594391	0.593707	0.593707	0.595075	0.592339	0.597127	0.591655	0.593023	0.596443	0.588919	0.590971	0.592339	0.590971	0.589603	0.592339	0.592339	0.591655
115	0.512312	0.542408	0.562244	0.572503	0.582079	0.586867	0.590971	0.590971	0.588919	0.594391	0.597127	0.594391	0.599179	0.597127	0.595759	0.599863	0.595759	0.593707	0.598495	0.599179	0.599863	0.597811	0.593707	0.594391	0.595759	0.594391	0.593023	0.588919	0.588235	0.592339
116	0.512996	0.543092	0.564295	0.572503	0.580711	0.586867	0.590287	0.590971	0.588235	0.594391	0.596443	0.595075	0.601915	0.597811	0.595075	0.600547	0.595759	0.592339	0.597127	0.598495	0.597127	0.597127	0.593707	0.594391	0.595759	0.592339	0.593707	0.588919	0.586867	0.590287
117	0.510944	0.54446	0.565663	0.573871	0.581395	0.585499	0.588919	0.592339	0.588235	0.596443	0.597127	0.596443	0.602599	0.597127	0.592339	0.600547	0.598495	0.594391	0.599179	0.595075	0.597127	0.595759	0.592339	0.593707	0.595075	0.593707	0.593707	0.590971	0.588919	0.592339
118	0.51026	0.543776	0.564979	0.575923	0.581395	0.585499	0.590287	0.590287	0.588235	0.597811	0.597127	0.597127	0.601231	0.597127	0.593023	0.599863	0.599863	0.593707	0.597127	0.595075	0.598495	0.596443	0.593023	0.593023	0.593707	0.593023	0.592339	0.590287	0.589603	0.592339
119	0.505472	0.547196	0.56156	0.569767	0.582763	0.586867	0.590287	0.588235	0.588235	0.595759	0.599179	0.601915	0.603967	0.606019	0.599863	0.603967	0.600547	0.597811	0.598495	0.596443	0.595759	0.597127	0.593023	0.594391	0.595759	0.592339	0.593707	0.592339	0.590287	0.595075
120	0.506156	0.54446	0.560192	0.564979	0.579343	0.584815	0.590287	0.590971	0.588919	0.595759	0.597811	0.599863	0.605335	0.609439	0.599179	0.599863	0.599179	0.595759	0.598495	0.597127	0.595075	0.597811	0.593707	0.594391	0.593023	0.588235	0.591655	0.588919	0.589603	0.588235
121	0.508892	0.543092	0.562927	0.563611	0.584815	0.584131	0.595075	0.592339	0.588919	0.593707	0.597811	0.595075	0.600547	0.601231	0.599863	0.604651	0.598495	0.590287	0.594391	0.596443	0.593023	0.595759	0.595759	0.593707	0.593023	0.589603	0.589603	0.590971	0.588235	0.586183
122	0.508892	0.538988	0.560192	0.562927	0.580711	0.584131	0.592339	0.591655	0.584131	0.590971	0.596443	0.590971	0.598495	0.600547	0.601231	0.604651	0.598495	0.590971	0.590971	0.597811	0.595759	0.598495	0.596443	0.597127	0.596443	0.591655	0.592339	0.592339	0.588919	0.588919
123	0.50684	0.536252	0.555404	0.565663	0.579343	0.584815	0.588919	0.590287	0.584131	0.589603	0.594391	0.595075	0.601231	0.604651	0.603283	0.605335	0.598495	0.595759	0.601915	0.601231	0.598495	0.599863	0.599179	0.598495	0.599863	0.593023	0.593023	0.590287	0.591655	0.593707
124	0.508208	0.538304	0.557456	0.569083	0.580711	0.587551	0.590287	0.591655	0.583447	0.588919	0.593023	0.593707	0.600547	0.603283	0.600547	0.599179	0.597127	0.595075	0.600547	0.598495	0.598495	0.598495	0.596443	0.595759	0.595075	0.592339	0.593707	0.590971	0.590971	0.593023
125	0.50684	0.539672	0.558824	0.567715	0.579343	0.588235	0.590287	0.592339	0.585499	0.587551	0.594391	0.593707	0.598495	0.603283	0.603283	0.598495	0.599863	0.596443	0.599863	0.598495	0.599863	0.597811	0.595759	0.595075	0.595759	0.591655	0.591655	0.590971	0.588919	0.593023
126	0.506156	0.538304	0.557456	0.563611	0.575923	0.589603	0.590287	0.592339	0.583447	0.583447	0.588919	0.588919	0.598495	0.601915	0.601915	0.596443	0.602599	0.598495	0.599179	0.596443	0.599179	0.596443	0.595075	0.595075	0.595075	0.590971	0.590287	0.590287	0.588235	0.590287
127	0.507524	0.542408	0.556088	0.562244	0.575923	0.589603	0.586183	0.591655	0.585499	0.588235	0.585499	0.592339	0.594391	0.601231	0.604651	0.600547	0.604651	0.601231	0.598495	0.596443	0.595759	0.595075	0.593707	0.594391	0.593707	0.590971	0.592339	0.592339	0.591655	0.590971
128	0.508208	0.543092	0.556088	0.562927	0.576607	0.588235	0.586867	0.589603	0.584815	0.588235	0.584131	0.590971	0.594391	0.600547	0.603283	0.599863	0.603967	0.600547	0.597127	0.596443	0.596443	0.595075	0.594391	0.594391	0.593707	0.589603	0.592339	0.590971	0.589603	0.591655
129	0.50684	0.541724	0.555404	0.562244	0.580027	0.586867	0.587551	0.586867	0.584815	0.587551	0.582763	0.590971	0.593023	0.599863	0.599863	0.601915	0.602599	0.602599	0.599179	0.598495	0.597127	0.597811	0.596443	0.594391	0.593023	0.590287	0.593023	0.590971	0.589603	0.588919
130	0.508892	0.543092	0.552668	0.560192	0.578659	0.586183	0.587551	0.586183	0.586183	0.583447	0.583447	0.591655	0.593707	0.604651	0.600547	0.601915	0.603967	0.601915	0.599863	0.597811	0.596443	0.597811	0.594391	0.592339	0.590287	0.590287	0.592339	0.588235	0.588235	0.587551
131	0.51026	0.545144	0.550616	0.564295	0.577975	0.585499	0.584131	0.583447	0.586867	0.589603	0.586183	0.592339	0.591655	0.607387	0.602599	0.602599	0.606019	0.597811	0.600547	0.599863	0.595759	0.598495	0.592339	0.593023	0.593707	0.592339	0.590287	0.588235	0.586867	0.587551
132	0.508208	0.542408	0.553352	0.564979	0.580711	0.590971	0.586867	0.586867	0.590971	0.593023	0.588919	0.591655	0.591655	0.605335	0.603283	0.601915	0.602599	0.595075	0.599179	0.597127	0.595075	0.596443	0.590287	0.590971	0.590971	0.590971	0.592339	0.586183	0.587551	0.587551
133	0.508208	0.540356	0.551984	0.563611	0.579343	0.588919	0.586183	0.587551	0.593023	0.592339	0.589603	0.591655	0.591655	0.603967	0.603967	0.603283	0.603967	0.596443	0.600547	0.595075	0.595759	0.595759	0.590287	0.592339	0.592339	0.590287	0.592339	0.587551	0.587551	0.587551
134	0.509576	0.54104	0.550616	0.565663	0.579343	0.590287	0.586867	0.591655	0.593707	0.592339	0.588919	0.593023	0.590971	0.601915	0.603967	0.601231	0.600547	0.598495	0.600547	0.594391	0.593707	0.594391	0.590287	0.593023	0.590971	0.593023	0.590971	0.586183	0.586867	0.587551
135	0.51026	0.540356	0.558824	0.564295	0.580711	0.588919	0.589603	0.590287	0.592339	0.593023	0.588919	0.596443	0.593023	0.599179	0.603283	0.600547	0.602599	0.601231	0.603967	0.599863	0.595075	0.598495	0.597811	0.597127	0.596443	0.596443	0.594391	0.591655	0.593023	0.591655
136	0.506156	0.536936	0.553352	0.560876	0.572503	0.582079	0.584815	0.586867	0.590287	0.589603	0.586867	0.586183	0.593023	0.597127	0.597811	0.601915	0.603283	0.603967	0.597811	0.597127	0.593023	0.595075	0.595759	0.596443	0.597127	0.594391	0.590287	0.590971	0.593707	0.592339
137	0.507524	0.534884	0.549248	0.562244	0.571819	0.579343	0.580711	0.588919	0.587551	0.587551	0.588235	0.588235	0.593023	0.595759	0.598495	0.600547	0.601915	0.602599	0.601915	0.596443	0.593023	0.596443	0.597127	0.595759	0.597127	0.597127	0.588919	0.591655	0.593707	0.593707
138	0.504788	0.535568	0.5513	0.563611	0.571135	0.575923	0.582079	0.590287	0.585499	0.584131	0.584131	0.586867	0.591655	0.593023	0.598495	0.599863	0.601915	0.603283	0.601915	0.597127	0.596443	0.596443	0.596443	0.595759	0.597811	0.596443	0.593023	0.591655	0.595075	0.593707
139	0.502736	0.53762	0.550616	0.562244	0.570451	0.577291	0.582763	0.590971	0.584815	0.584131	0.584131	0.586867	0.593023	0.594391	0.597811	0.599863	0.601231	0.601915	0.603283	0.599179	0.595759	0.595759	0.595759	0.595759	0.598495	0.598495	0.595075	0.593707	0.594391	0.595075
140	0.502736	0.536936	0.551984	0.562244	0.569083	0.575239	0.586183	0.588919	0.582763	0.584815	0.587551	0.589603	0.595759	0.596443	0.599863	0.598495	0.597127	0.603967	0.599863	0.598495	0.596443	0.594391	0.595075	0.595759	0.599863	0.597127	0.593023	0.592339	0.593707	0.593707
141	0.504788	0.539672	0.55472	0.560876	0.566347	0.577291	0.583447	0.588919	0.581395	0.584815	0.586867	0.584131	0.595075	0.595759	0.596443	0.599863	0.599863	0.600547	0.597811	0.596443	0.593707	0.595759	0.596443	0.596443	0.598495	0.595759	0.594391	0.595075	0.593707	0.594391
142	0.505472	0.540356	0.55472	0.562244	0.567031	0.577975	0.583447	0.587551	0.581395	0.584815	0.589603	0.589603	0.595759	0.596443	0.600547	0.603283	0.605335	0.605335	0.601231	0.599179	0.595759	0.595759	0.596443	0.597811	0.600547	0.593023	0.596443	0.595759	0.596443	0.599863
143	0.505472	0.540356	0.555404	0.560192	0.567715	0.580027	0.584815	0.589603	0.583447	0.583447	0.585499	0.584815	0.594391	0.601915	0.603283	0.604651	0.606703	0.605335	0.601915	0.599179	0.599179	0.599179	0.595759	0.597127	0.599179	0.595075	0.594391	0.595075	0.596443	0.599179
144	0.50684	0.546512	0.559508	0.567715	0.575239	0.582763	0.588235	0.588235	0.586183	0.590287	0.593707	0.595075	0.601231	0.603283	0.603967	0.610807	0.613543	0.612859	0.608071	0.605335	0.601915	0.603283	0.600547	0.597127	0.599863	0.595075	0.595759	0.598495	0.597811	0.600547
145	0.507524	0.547196	0.558824	0.567031	0.574555	0.584815	0.586867	0.588919	0.588235	0.592339	0.595075	0.597127	0.599863	0.603283	0.606703	0.610807	0.612175	0.612859	0.608755	0.603967	0.601915	0.604651	0.601915	0.597127	0.599863	0.597127	0.599863	0.600547	0.596443	0.600547
146	0.505472	0.543776	0.558824	0.566347	0.573187	0.582079	0.586867	0.588235	0.588235	0.590971	0.595075	0.596443	0.603283	0.606703	0.607387	0.608755	0.608755	0.611491	0.608071	0.602599	0.598495	0.602599	0.596443	0.595759	0.595075	0.595759	0.595759	0.597127	0.595075	0.598495
147	0.508208	0.545828	0.56156	0.573871	0.580711	0.589603	0.580711	0.588235	0.593707	0.597127	0.599863	0.601231	0.605335	0.608071	0.608755	0.616279	0.613543	0.615595	0.610807	0.606703	0.603283	0.603967	0.603283	0.603967	0.600547	0.600547	0.600547	0.603967	0.595075	0.599863
148	0.508208	0.549248	0.558824	0.574555	0.580711	0.590971	0.584815	0.591655	0.595075	0.598495	0.596443	0.602599	0.604651	0.612175	0.608071	0.614227	0.612175	0.615595	0.612859	0.610807	0.607387	0.605335	0.603967	0.603283	0.602599	0.599863	0.599863	0.603283	0.598495	0.597811
149	0.507524	0.549932	0.55472	0.570451	0.580027	0.587551	0.582763	0.590287	0.596443	0.595075	0.596443	0.601915	0.607387	0.609439	0.608755	0.613543	0.612859	0.614227	0.610123	0.610123	0.605335	0.603967	0.603967	0.599863	0.601231	0.601915	0.599863	0.599863	0.597127	0.597811
150	0.506156	0.549248	0.555404	0.570451	0.579343	0.586867	0.581395	0.589603	0.596443	0.595075	0.596443	0.600547	0.607387	0.608755	0.608755	0.613543	0.612175	0.614227	0.610807	0.612175	0.607387	0.603283	0.603283	0.600547	0.601231	0.601915	0.599179	0.601915	0.597127	0.597127
151	0.50684	0.548564	0.555404	0.571135	0.579343	0.586183	0.582079	0.587551	0.595759	0.595759	0.598495	0.599863	0.604651	0.608755	0.609439	0.613543	0.612859	0.615595	0.610123	0.611491	0.605335	0.602599	0.601915	0.599179	0.599863	0.600547	0.598495	0.600547	0.597811	0.597811
152	0.508208	0.546512	0.554036	0.572503	0.579343	0.585499	0.581395	0.586183	0.595759	0.593707	0.598495	0.599179	0.605335	0.605335	0.608755	0.613543	0.611491	0.610123	0.605335	0.603967	0.604651	0.604651	0.605335	0.601915	0.601231	0.601231	0.598495	0.600547	0.597811	0.595759
153	0.505472	0.535568	0.550616	0.569767	0.581395	0.586867	0.584815	0.590287	0.595759	0.595075	0.600547	0.602599	0.603967	0.606703	0.608755	0.612175	0.612859	0.612175	0.608755	0.608755	0.610123	0.604651	0.604651	0.599179	0.599179	0.601231	0.599179	0.598495	0.596443	0.592339
154	0.505472	0.536936	0.554036	0.567031	0.580027	0.582763	0.584815	0.591655	0.593023	0.593707	0.600547	0.608071	0.608071	0.610807	0.606703	0.612859	0.611491	0.612175	0.609439	0.606703	0.607387	0.602599	0.601915	0.599863	0.596443	0.601915	0.597811	0.598495	0.597127	0.592339
155	0.505472	0.53762	0.5513	0.567031	0.579343	0.582079	0.584131	0.588919	0.590287	0.593707	0.601915	0.607387	0.608071	0.612175	0.608755	0.610123	0.608755	0.608071	0.607387	0.608755	0.606019	0.599863	0.600547	0.601915	0.597811	0.597811	0.596443	0.597127	0.597127	0.593707
156	0.508208	0.539672	0.550616	0.567715	0.579343	0.582079	0.586867	0.594391	0.595759	0.595759	0.601231	0.605335	0.608071	0.610123	0.608755	0.608755	0.608071	0.608755	0.606703	0.608755	0.606703	0.600547	0.600547	0.600547	0.600547	0.598495	0.597127	0.598495	0.596443	0.593707
157	0.508892	0.545144	0.55814	0.571135	0.584131	0.582763	0.590287	0.595759	0.597811	0.603283	0.604651	0.606019	0.606703	0.611491	0.607387	0.610123	0.608755	0.610123	0.610123	0.607387	0.605335	0.601915	0.602599	0.600547	0.599863	0.601915	0.596443	0.595075	0.593707	0.595759
158	0.511628	0.545828	0.55814	0.572503	0.586183	0.582763	0.590287	0.595759	0.597127	0.602599	0.606019	0.606703	0.608755	0.610123	0.608071	0.610123	0.607387	0.609439	0.609439	0.606703	0.605335	0.601915	0.601915	0.601231	0.599863	0.600547	0.595759	0.594391	0.593707	0.595075
159	0.512312	0.54788	0.559508	0.571819	0.584815	0.584131	0.587551	0.593023	0.593023	0.595075	0.601915	0.606019	0.603967	0.608071	0.606703	0.608071	0.606019	0.611491	0.609439	0.606703	0.601231	0.599863	0.599179	0.600547	0.596443	0.599179	0.597127	0.595759	0.594391	0.597127
160	0.512996	0.546512	0.560876	0.580027	0.582763	0.584815	0.588235	0.592339	0.591655	0.595075	0.606019	0.609439	0.605335	0.611491	0.606703	0.608071	0.609439	0.608071	0.608755	0.606019	0.603283	0.603283	0.601231	0.601915	0.597127	0.601231	0.598495	0.597811	0.599179	0.599179
161	0.512996	0.54446	0.55814	0.578659	0.582079	0.583447	0.586867	0.593707	0.591655	0.595075	0.606703	0.606703	0.605335	0.612175	0.606703	0.607387	0.608071	0.607387	0.608071	0.606703	0.603967	0.602599	0.601231	0.601231	0.597811	0.599179	0.598495	0.597127	0.599863	0.598495
162	0.514364	0.545144	0.555404	0.574555	0.579343	0.583447	0.585499	0.591655	0.589603	0.597127	0.601231	0.601231	0.600547	0.609439	0.603967	0.605335	0.607387	0.608071	0.608755	0.607387	0.606019	0.604651	0.601915	0.599179	0.596443	0.599179	0.598495	0.595075	0.595759	0.595759
163	0.514364	0.545144	0.556088	0.574555	0.579343	0.583447	0.586183	0.590287	0.589603	0.596443	0.599863	0.601231	0.600547	0.608755	0.603967	0.605335	0.608071	0.608071	0.608755	0.608071	0.606019	0.603967	0.601915	0.599863	0.597127	0.600547	0.598495	0.595759	0.595759	0.595759
164	0.515048	0.542408	0.556772	0.575239	0.579343	0.583447	0.587551	0.593023	0.588235	0.598495	0.599863	0.603967	0.599863	0.610123	0.603283	0.604651	0.607387	0.608755	0.607387	0.607387	0.603283	0.602599	0.600547	0.600547	0.597127	0.601231	0.598495	0.595075	0.595759	0.596443
165	0.511628	0.540356	0.555404	0.575923	0.577975	0.580711	0.588235	0.590971	0.593023	0.599179	0.598495	0.603283	0.603283	0.609439	0.606019	0.607387	0.608071	0.605335	0.607387	0.610123	0.605335	0.603283	0.602599	0.599179	0.599179	0.600547	0.598495	0.593707	0.594391	0.595075
166	0.51026	0.543092	0.560192	0.575923	0.578659	0.582763	0.588919	0.592339	0.593707	0.601915	0.599179	0.603283	0.605335	0.610807	0.609439	0.607387	0.609439	0.606019	0.607387	0.613543	0.606019	0.606019	0.602599	0.599179	0.596443	0.599863	0.599863	0.595759	0.593023	0.594391
167	0.511628	0.543776	0.560876	0.575923	0.579343	0.583447	0.590287	0.592339	0.593023	0.602599	0.599863	0.603967	0.606019	0.609439	0.610123	0.608071	0.609439	0.606703	0.607387	0.612859	0.606019	0.606019	0.603283	0.598495	0.595759	0.599179	0.598495	0.595075	0.594391	0.594391
168	0.51368	0.54446	0.558824	0.573871	0.578659	0.582763	0.588235	0.594391	0.595075	0.603283	0.601231	0.604651	0.606019	0.611491	0.610807	0.608071	0.608071	0.606019	0.606019	0.612859	0.606019	0.605335	0.603967	0.599863	0.595759	0.597811	0.597127	0.595075	0.594391	0.593707
169	0.514364	0.549248	0.55814	0.572503	0.577975	0.581395	0.587551	0.593707	0.593707	0.606019	0.601231	0.603967	0.603967	0.612859	0.612859	0.606703	0.608755	0.610123	0.608071	0.612859	0.608755	0.609439	0.606703	0.603283	0.603283	0.600547	0.597127	0.595075	0.594391	0.596443
170	0.508892	0.545828	0.55814	0.569083	0.583447	0.586867	0.590287	0.595759	0.597127	0.608755	0.606019	0.606703	0.603967	0.615595	0.612175	0.610807	0.611491	0.609439	0.610123	0.614227	0.610807	0.610807	0.608071	0.603283	0.604651	0.597811	0.598495	0.595759	0.595759	0.595759
171	0.51026	0.545828	0.558824	0.569767	0.582079	0.586183	0.595759	0.599179	0.597811	0.609439	0.606019	0.604651	0.606019	0.612859	0.610123	0.610807	0.609439	0.608071	0.610123	0.612175	0.610807	0.610123	0.608755	0.604651	0.605335	0.599863	0.599179	0.597127	0.599179	0.594391
172	0.509576	0.545828	0.55814	0.571135	0.583447	0.588235	0.595759	0.600547	0.597811	0.612859	0.606703	0.606019	0.607387	0.611491	0.609439	0.611491	0.610807	0.608071	0.611491	0.610123	0.609439	0.610807	0.608071	0.603967	0.601915	0.601231	0.600547	0.601231	0.600547	0.595759
173	0.507524	0.547196	0.563611	0.569767	0.584815	0.586867	0.593707	0.597127	0.595075	0.610123	0.601915	0.600547	0.602599	0.606703	0.605335	0.607387	0.607387	0.604651	0.608071	0.604651	0.607387	0.606703	0.606019	0.603283	0.601915	0.601915	0.601915	0.603283	0.598495	0.596443
174	0.505472	0.545828	0.562244	0.568399	0.583447	0.584815	0.593023	0.596443	0.593023	0.609439	0.601915	0.600547	0.601915	0.605335	0.606703	0.608755	0.606703	0.603283	0.608755	0.604651	0.606019	0.606019	0.606019	0.603967	0.603283	0.601915	0.600547	0.601231	0.597811	0.595759
175	0.50684	0.545144	0.555404	0.571135	0.583447	0.588919	0.591655	0.595075	0.596443	0.611491	0.604651	0.601231	0.601915	0.606019	0.609439	0.610123	0.603967	0.601915	0.606703	0.607387	0.607387	0.608755	0.606019	0.603283	0.601231	0.601231	0.603283	0.598495	0.599179	0.595759
176	0.506156	0.541724	0.556088	0.569767	0.580027	0.590287	0.590971	0.594391	0.596443	0.610123	0.604651	0.601915	0.603967	0.607387	0.608755	0.608755	0.603283	0.602599	0.604651	0.606019	0.606019	0.608755	0.606019	0.603283	0.603283	0.603283	0.602599	0.598495	0.598495	0.595075
177	0.505472	0.541724	0.556772	0.568399	0.575239	0.590287	0.593023	0.595075	0.597127	0.608071	0.603283	0.599179	0.603283	0.608071	0.607387	0.606703	0.605335	0.602599	0.603283	0.606703	0.605335	0.610123	0.607387	0.602599	0.603283	0.601231	0.601231	0.599179	0.599179	0.595759
178	0.505472	0.54446	0.556088	0.568399	0.575923	0.589603	0.593023	0.597127	0.597127	0.608755	0.603967	0.599863	0.601231	0.607387	0.607387	0.608071	0.606019	0.602599	0.606703	0.608071	0.607387	0.609439	0.608755	0.605335	0.603283	0.603283	0.601231	0.599179	0.598495	0.596443
179	0.502052	0.542408	0.554036	0.565663	0.573187	0.590287	0.592339	0.596443	0.597127	0.606703	0.603283	0.598495	0.600547	0.607387	0.608755	0.607387	0.605335	0.601915	0.606703	0.608755	0.608071	0.610807	0.608071	0.605335	0.603283	0.601915	0.601231	0.599179	0.598495	0.597127
180	0.501368	0.54446	0.55472	0.563611	0.574555	0.588235	0.592339	0.595075	0.594391	0.606703	0.604651	0.600547	0.601915	0.608071	0.608755	0.603967	0.604651	0.603967	0.607387	0.608071	0.606703	0.608755	0.604651	0.603283	0.602599	0.600547	0.599863	0.597811	0.595075	0.594391
181	0.50342	0.543776	0.556088	0.563611	0.576607	0.585499	0.588919	0.591655	0.593023	0.606019	0.603283	0.605335	0.603967	0.607387	0.610123	0.603967	0.606703	0.606019	0.607387	0.608071	0.608755	0.610123	0.605335	0.605335	0.604651	0.602599	0.600547	0.597811	0.593023	0.594391
182	0.504104	0.546512	0.556088	0.567031	0.576607	0.585499	0.592339	0.595759	0.595759	0.603283	0.601231	0.606703	0.606019	0.608071	0.609439	0.599863	0.607387	0.607387	0.610123	0.611491	0.605335	0.606019	0.608071	0.604651	0.606703	0.601231	0.600547	0.599179	0.594391	0.594391
183	0.506156	0.549932	0.558824	0.571135	0.578659	0.583447	0.595759	0.599179	0.599179	0.601231	0.602599	0.606703	0.606703	0.609439	0.608755	0.602599	0.608755	0.610123	0.610807	0.610807	0.604651	0.606019	0.610123	0.608755	0.606019	0.605335	0.603967	0.603967	0.598495	0.597127
184	0.505472	0.543776	0.55814	0.567715	0.576607	0.584815	0.597811	0.599863	0.598495	0.600547	0.602599	0.606703	0.610807	0.609439	0.608071	0.603967	0.608755	0.609439	0.606703	0.608071	0.607387	0.608755	0.612859	0.608755	0.607387	0.606703	0.606019	0.603967	0.597127	0.597811
185	0.504104	0.539672	0.55814	0.565663	0.573871	0.585499	0.597811	0.599179	0.600547	0.602599	0.606019	0.606019	0.606019	0.607387	0.608071	0.605335	0.608755	0.608071	0.608755	0.609439	0.608755	0.610123	0.610123	0.607387	0.603967	0.606019	0.606703	0.600547	0.596443	0.597811
186	0.502052	0.540356	0.555404	0.565663	0.577291	0.589603	0.597811	0.597811	0.601231	0.603967	0.605335	0.603283	0.603283	0.605335	0.606703	0.608071	0.608071	0.606703	0.611491	0.613543	0.611491	0.610807	0.608071	0.606019	0.606019	0.603283	0.608755	0.603967	0.598495	0.599863
187	0.50342	0.542408	0.556088	0.567031	0.577291	0.590287	0.597127	0.597811	0.601231	0.603967	0.605335	0.604651	0.603283	0.606019	0.607387	0.606703	0.607387	0.605335	0.611491	0.612859	0.611491	0.610807	0.608071	0.606019	0.605335	0.603283	0.606703	0.603283	0.598495	0.600547
188	0.504104	0.543092	0.55472	0.569083	0.578659	0.586183	0.595759	0.597127	0.599179	0.603283	0.601915	0.603967	0.603967	0.604651	0.605335	0.606019	0.608071	0.606019	0.610123	0.612175	0.612859	0.613543	0.612175	0.608755	0.606703	0.603283	0.605335	0.603967	0.598495	0.599863
189	0.505472	0.542408	0.552668	0.568399	0.574555	0.584815	0.594391	0.596443	0.600547	0.603283	0.601915	0.602599	0.602599	0.603967	0.605335	0.603283	0.604651	0.607387	0.608755	0.610123	0.612175	0.612175	0.611491	0.606703	0.606019	0.606019	0.606019	0.600547	0.599179	0.599179
190	0.508892	0.543776	0.555404	0.569083	0.575239	0.587551	0.597811	0.595759	0.600547	0.602599	0.600547	0.603967	0.604651	0.603967	0.604651	0.603283	0.601915	0.608071	0.608755	0.608755	0.606703	0.612175	0.611491	0.606703	0.606703	0.607387	0.606703	0.601231	0.599179	0.598495
191	0.508208	0.545144	0.560192	0.567031	0.574555	0.586867	0.597127	0.595759	0.596443	0.601231	0.599179	0.601231	0.603283	0.604651	0.608071	0.603283	0.603967	0.606703	0.609439	0.612175	0.608071	0.609439	0.608755	0.606019	0.608755	0.610123	0.606019	0.600547	0.599179	0.600547
192	0.508892	0.54788	0.560876	0.569083	0.574555	0.586867	0.595075	0.596443	0.597811	0.602599	0.601231	0.599863	0.601231	0.606019	0.606703	0.606703	0.605335	0.607387	0.609439	0.611491	0.607387	0.609439	0.610123	0.607387	0.608755	0.609439	0.605335	0.599179	0.598495	0.601231
193	0.508892	0.550616	0.562244	0.570451	0.575923	0.585499	0.593023	0.595075	0.598495	0.600547	0.601915	0.601231	0.601231	0.602599	0.608755	0.606019	0.605335	0.608071	0.608755	0.609439	0.608071	0.609439	0.606703	0.606019	0.607387	0.606703	0.608071	0.599863	0.597127	0.600547
194	0.508892	0.550616	0.560876	0.569767	0.575923	0.586183	0.593023	0.595075	0.597811	0.599179	0.601231	0.600547	0.601231	0.603283	0.610807	0.607387	0.605335	0.608755	0.606703	0.608755	0.606703	0.610123	0.607387	0.606019	0.607387	0.605335	0.607387	0.599863	0.597811	0.601231
195	0.512312	0.554036	0.559508	0.572503	0.576607	0.588235	0.594391	0.595759	0.601231	0.599179	0.600547	0.600547	0.601231	0.606019	0.610807	0.607387	0.604651	0.610123	0.606019	0.609439	0.608071	0.610123	0.606703	0.606703	0.607387	0.603283	0.606019	0.599179	0.599179	0.598495
196	0.516416	0.557456	0.563611	0.575239	0.581395	0.593707	0.599863	0.600547	0.603283	0.604651	0.606703	0.602599	0.604651	0.608071	0.612175	0.608755	0.602599	0.607387	0.601915	0.606019	0.608071	0.610807	0.606019	0.606703	0.608071	0.606703	0.604651	0.598495	0.601231	0.599863
197	0.519836	0.557456	0.560876	0.573187	0.582079	0.595075	0.602599	0.602599	0.603283	0.606703	0.610123	0.606703	0.610123	0.609439	0.614911	0.603967	0.603967	0.609439	0.608755	0.606019	0.610123	0.609439	0.606703	0.606019	0.606703	0.601915	0.603967	0.599863	0.600547	0.597127
198	0.518468	0.55814	0.562244	0.575239	0.585499	0.600547	0.605335	0.606703	0.603283	0.603967	0.607387	0.604651	0.608755	0.610123	0.614227	0.602599	0.603283	0.608755	0.609439	0.608755	0.608755	0.610807	0.606019	0.606019	0.608071	0.601915	0.603283	0.600547	0.598495	0.596443
199	0.515732	0.556772	0.562244	0.578659	0.588235	0.598495	0.605335	0.602599	0.601231	0.600547	0.603967	0.603283	0.606703	0.608755	0.610807	0.603967	0.601915	0.609439	0.605335	0.608755	0.608755	0.608755	0.605335	0.606703	0.606703	0.603283	0.602599	0.598495	0.596443	0.594391
200	0.517784	0.560876	0.567715	0.580711	0.588919	0.601231	0.608071	0.601231	0.601915	0.603283	0.607387	0.606703	0.609439	0.610807	0.612175	0.607387	0.606703	0.612175	0.610807	0.613543	0.614911	0.611491	0.608755	0.608755	0.608071	0.606019	0.606019	0.603967	0.597127	0.597811
201	0.5171	0.560876	0.567715	0.582079	0.588235	0.601915	0.609439	0.602599	0.599179	0.601231	0.606019	0.606019	0.610123	0.610123	0.610123	0.608071	0.607387	0.613543	0.608755	0.614227	0.614227	0.611491	0.608755	0.608071	0.608071	0.603967	0.602599	0.601231	0.596443	0.598495
202	0.515732	0.56156	0.566347	0.580711	0.588235	0.601231	0.610807	0.604651	0.599863	0.600547	0.604651	0.609439	0.611491	0.610807	0.610123	0.608755	0.608755	0.614911	0.610807	0.613543	0.613543	0.612175	0.608071	0.608071	0.608071	0.601915	0.601915	0.600547	0.598495	0.597811
203	0.5171	0.558824	0.564295	0.576607	0.584815	0.599179	0.607387	0.601915	0.597811	0.598495	0.603967	0.606703	0.610807	0.609439	0.608071	0.606019	0.610123	0.614227	0.609439	0.610123	0.610807	0.609439	0.607387	0.606703	0.603967	0.600547	0.603283	0.601231	0.597127	0.598495
204	0.51368	0.555404	0.567715	0.576607	0.586867	0.600547	0.609439	0.601231	0.597811	0.599179	0.604651	0.607387	0.610807	0.606703	0.607387	0.608071	0.607387	0.610807	0.608071	0.610807	0.612859	0.609439	0.609439	0.606019	0.603283	0.600547	0.604651	0.604651	0.599179	0.599863
205	0.515732	0.564295	0.569083	0.578659	0.597811	0.601915	0.603283	0.603283	0.600547	0.603967	0.606019	0.609439	0.608755	0.601915	0.607387	0.608071	0.610123	0.612175	0.612175	0.608071	0.610123	0.610807	0.608755	0.604651	0.604651	0.605335	0.607387	0.606703	0.603283	0.604651
206	0.516416	0.563611	0.567715	0.582079	0.594391	0.597811	0.606703	0.600547	0.599179	0.603967	0.606019	0.608755	0.612175	0.608755	0.610807	0.610807	0.612175	0.614227	0.612175	0.608071	0.609439	0.614227	0.609439	0.603967	0.604651	0.605335	0.605335	0.606019	0.606019	0.604651
207	0.519152	0.566347	0.566347	0.580711	0.594391	0.598495	0.604651	0.598495	0.596443	0.603967	0.606019	0.609439	0.607387	0.610807	0.611491	0.611491	0.613543	0.612859	0.610807	0.612175	0.612175	0.614911	0.608071	0.604651	0.605335	0.604651	0.604651	0.603967	0.606703	0.605335
208	0.521204	0.567031	0.568399	0.580027	0.593023	0.597811	0.603967	0.597127	0.596443	0.603283	0.605335	0.608755	0.606703	0.611491	0.610123	0.609439	0.612175	0.611491	0.612859	0.612175	0.612859	0.615595	0.608755	0.605335	0.604651	0.604651	0.603967	0.603283	0.603967	0.605335
209	0.523256	0.567715	0.568399	0.577975	0.591655	0.594391	0.601915	0.599863	0.599179	0.602599	0.612859	0.610807	0.607387	0.613543	0.614227	0.613543	0.616279	0.612859	0.614227	0.612859	0.612859	0.613543	0.610807	0.608071	0.605335	0.605335	0.601231	0.602599	0.603283	0.605335
210	0.521204	0.564979	0.568399	0.579343	0.586867	0.593023	0.602599	0.601231	0.603283	0.606703	0.612175	0.613543	0.613543	0.614227	0.612859	0.613543	0.612175	0.612175	0.614227	0.611491	0.612859	0.609439	0.608755	0.608755	0.607387	0.606703	0.603283	0.603967	0.603283	0.605335
211	0.519836	0.564295	0.568399	0.578659	0.585499	0.595759	0.602599	0.601915	0.606703	0.606703	0.608071	0.614227	0.612859	0.614227	0.611491	0.610123	0.612859	0.610807	0.611491	0.606703	0.610807	0.607387	0.607387	0.603283	0.606019	0.607387	0.606019	0.607387	0.603967	0.603967
212	0.52052	0.564979	0.569083	0.582079	0.586183	0.598495	0.601231	0.597811	0.606019	0.605335	0.611491	0.612175	0.614911	0.613543	0.610807	0.612175	0.616279	0.614911	0.612175	0.610807	0.608755	0.611491	0.604651	0.608071	0.608755	0.607387	0.602599	0.606019	0.602599	0.603967
213	0.518468	0.56156	0.567031	0.579343	0.584131	0.593023	0.601231	0.595075	0.606019	0.605335	0.611491	0.610807	0.614227	0.612859	0.610807	0.614911	0.612859	0.612175	0.612175	0.609439	0.608755	0.609439	0.603283	0.604651	0.607387	0.605335	0.602599	0.605335	0.603283	0.604651
214	0.518468	0.560876	0.567031	0.578659	0.583447	0.593023	0.600547	0.596443	0.603967	0.604651	0.612175	0.611491	0.612175	0.612175	0.611491	0.614227	0.612859	0.610807	0.612175	0.610123	0.610123	0.608071	0.602599	0.603967	0.606703	0.603967	0.602599	0.604651	0.606019	0.604651
215	0.521204	0.559508	0.567715	0.580711	0.584131	0.592339	0.597811	0.595759	0.605335	0.608755	0.612175	0.612175	0.607387	0.610123	0.614227	0.612859	0.610123	0.608755	0.608071	0.605335	0.607387	0.607387	0.603283	0.602599	0.603283	0.599863	0.599863	0.603283	0.602599	0.601915
216	0.519152	0.559508	0.570451	0.581395	0.584815	0.590971	0.601231	0.601231	0.608755	0.608755	0.610123	0.612859	0.603967	0.607387	0.608755	0.611491	0.610123	0.608755	0.608071	0.609439	0.609439	0.609439	0.602599	0.603283	0.601231	0.601231	0.601915	0.602599	0.601231	0.600547
217	0.515048	0.560192	0.568399	0.583447	0.586867	0.593023	0.601231	0.605335	0.612175	0.608071	0.608071	0.611491	0.605335	0.605335	0.608071	0.608755	0.606703	0.608755	0.606703	0.606019	0.608071	0.608071	0.601231	0.600547	0.599863	0.599179	0.601231	0.601231	0.601915	0.599863
218	0.512312	0.560192	0.568399	0.582763	0.584815	0.596443	0.602599	0.609439	0.612859	0.610807	0.609439	0.614227	0.603283	0.602599	0.608755	0.608071	0.606019	0.610807	0.607387	0.609439	0.606703	0.606703	0.602599	0.598495	0.597127	0.597127	0.599179	0.599863	0.600547	0.599863
219	0.511628	0.560876	0.569767	0.582763	0.585499	0.596443	0.602599	0.609439	0.612859	0.610123	0.608755	0.610807	0.603283	0.603967	0.608755	0.606703	0.607387	0.612175	0.607387	0.608071	0.606703	0.608071	0.601915	0.598495	0.597811	0.599179	0.599179	0.598495	0.601231	0.600547
220	0.509576	0.552668	0.56156	0.579343	0.584131	0.593023	0.603967	0.610123	0.611491	0.610807	0.608755	0.610807	0.603283	0.607387	0.608755	0.608071	0.611491	0.611491	0.610807	0.611491	0.606019	0.608071	0.603283	0.601231	0.599863	0.597127	0.599179	0.599179	0.599179	0.599179
221	0.512312	0.5513	0.56156	0.578659	0.586183	0.592339	0.601231	0.610807	0.607387	0.610123	0.609439	0.612175	0.601231	0.608071	0.608755	0.607387	0.612175	0.608071	0.609439	0.610123	0.606703	0.607387	0.604651	0.601231	0.599863	0.599863	0.599179	0.598495	0.597811	0.599863
222	0.51026	0.549932	0.560192	0.580027	0.588919	0.592339	0.600547	0.608071	0.606019	0.610807	0.608755	0.610123	0.603967	0.607387	0.608071	0.608755	0.610807	0.606019	0.609439	0.609439	0.606019	0.601915	0.603283	0.599863	0.597811	0.599179	0.599179	0.599179	0.597811	0.599863
223	0.508892	0.550616	0.563611	0.580027	0.586183	0.592339	0.599179	0.603967	0.603967	0.606703	0.608755	0.609439	0.605335	0.608755	0.606703	0.609439	0.611491	0.606703	0.609439	0.608071	0.606019	0.601915	0.601231	0.601915	0.601915	0.598495	0.600547	0.600547	0.598495	0.599179
224	0.507524	0.551984	0.563611	0.579343	0.584131	0.590971	0.597811	0.603967	0.605335	0.608755	0.608755	0.608755	0.606703	0.608071	0.607387	0.609439	0.608071	0.606703	0.609439	0.603283	0.604651	0.601915	0.601231	0.601915	0.600547	0.600547	0.602599	0.601231	0.599179	0.598495
225	0.506156	0.551984	0.562244	0.579343	0.584815	0.588919	0.596443	0.602599	0.604651	0.608071	0.609439	0.608071	0.608755	0.606703	0.606019	0.608071	0.607387	0.608071	0.608755	0.601915	0.602599	0.601915	0.601231	0.602599	0.601231	0.600547	0.602599	0.601231	0.599863	0.597811
226	0.507524	0.5513	0.56156	0.578659	0.584131	0.590971	0.597811	0.601231	0.603283	0.610123	0.604651	0.608755	0.605335	0.608071	0.606703	0.606703	0.606703	0.607387	0.606019	0.603283	0.603283	0.601915	0.599179	0.603283	0.599863	0.600547	0.603283	0.599179	0.598495	0.596443
227	0.505472	0.553352	0.55814	0.572503	0.578659	0.589603	0.597811	0.601231	0.602599	0.606019	0.610123	0.606703	0.603967	0.606703	0.604651	0.606703	0.608071	0.609439	0.603283	0.603967	0.600547	0.601915	0.599179	0.604651	0.601231	0.604651	0.603283	0.601231	0.599179	0.597127
228	0.509576	0.551984	0.555404	0.567031	0.577975	0.587551	0.598495	0.601915	0.603283	0.606019	0.606019	0.603967	0.602599	0.608071	0.608071	0.607387	0.606019	0.608755	0.604651	0.609439	0.606019	0.608071	0.604651	0.603283	0.603967	0.605335	0.600547	0.604651	0.601231	0.599863
229	0.509576	0.552668	0.556772	0.567715	0.578659	0.586867	0.599863	0.601915	0.604651	0.606703	0.606019	0.603967	0.601915	0.607387	0.607387	0.608071	0.606019	0.607387	0.605335	0.608071	0.604651	0.605335	0.603967	0.602599	0.602599	0.603283	0.601231	0.603967	0.598495	0.599179
230	0.512996	0.55472	0.556088	0.567031	0.580711	0.583447	0.599179	0.603967	0.605335	0.608071	0.607387	0.603967	0.604651	0.606019	0.606703	0.608071	0.610123	0.607387	0.604651	0.606019	0.607387	0.608755	0.605335	0.603967	0.602599	0.604651	0.600547	0.602599	0.599863	0.596443
231	0.516416	0.556088	0.560192	0.567715	0.580027	0.584131	0.595075	0.606703	0.606703	0.607387	0.606703	0.604651	0.607387	0.607387	0.609439	0.606703	0.606019	0.607387	0.606019	0.607387	0.606703	0.606019	0.608071	0.603967	0.606019	0.606019	0.602599	0.603967	0.598495	0.595759
232	0.518468	0.55814	0.560192	0.571135	0.583447	0.586183	0.595759	0.606019	0.608071	0.606019	0.606703	0.606703	0.606703	0.610807	0.609439	0.610123	0.606703	0.607387	0.608071	0.606703	0.608071	0.605335	0.609439	0.606019	0.605335	0.606703	0.601231	0.602599	0.598495	0.597127
233	0.521204	0.556088	0.56156	0.571135	0.583447	0.588235	0.596443	0.605335	0.606019	0.601915	0.606019	0.604651	0.607387	0.606703	0.612175	0.606703	0.605335	0.606703	0.608071	0.607387	0.610123	0.606703	0.610123	0.606019	0.605335	0.605335	0.601231	0.601915	0.600547	0.599179
234	0.519836	0.555404	0.560876	0.570451	0.582079	0.585499	0.596443	0.605335	0.606703	0.602599	0.606703	0.605335	0.608755	0.606703	0.611491	0.606703	0.605335	0.606019	0.608071	0.606703	0.609439	0.606019	0.609439	0.605335	0.605335	0.605335	0.601231	0.602599	0.600547	0.599179
235	0.519152	0.554036	0.559508	0.570451	0.578659	0.586867	0.593707	0.601915	0.604651	0.602599	0.610123	0.608071	0.607387	0.607387	0.609439	0.606019	0.605335	0.604651	0.607387	0.608071	0.610123	0.606019	0.607387	0.602599	0.603283	0.603283	0.598495	0.602599	0.600547	0.599179
236	0.518468	0.554036	0.556772	0.571819	0.579343	0.591655	0.593707	0.601915	0.605335	0.603283	0.610123	0.610807	0.604651	0.606703	0.610807	0.606019	0.606019	0.604651	0.607387	0.608071	0.608071	0.606703	0.608071	0.603283	0.605335	0.602599	0.598495	0.602599	0.602599	0.598495
237	0.519836	0.551984	0.557456	0.570451	0.578659	0.590971	0.595759	0.603283	0.605335	0.602599	0.608071	0.610123	0.603967	0.606703	0.610123	0.606019	0.604651	0.604651	0.605335	0.606019	0.608755	0.606703	0.607387	0.603967	0.606019	0.601915	0.598495	0.603283	0.601915	0.598495
238	0.5171	0.555404	0.554036	0.571819	0.577291	0.593023	0.596443	0.602599	0.604651	0.601231	0.606019	0.610807	0.608755	0.606703	0.610123	0.605335	0.606019	0.605335	0.603967	0.604651	0.608071	0.606019	0.607387	0.603283	0.606703	0.601915	0.597811	0.601231	0.601231	0.599179
239	0.515048	0.556772	0.557456	0.573871	0.580711	0.592339	0.593707	0.604651	0.606703	0.601915	0.603283	0.608071	0.610123	0.609439	0.610807	0.608755	0.605335	0.605335	0.607387	0.606703	0.609439	0.607387	0.608755	0.603283	0.605335	0.601915	0.605335	0.605335	0.606019	0.600547
240	0.51368	0.557456	0.558824	0.572503	0.582763	0.593707	0.593023	0.605335	0.608755	0.601231	0.603967	0.606703	0.610807	0.610807	0.612175	0.608755	0.607387	0.606019	0.607387	0.606019	0.608755	0.606703	0.608071	0.602599	0.603967	0.599863	0.605335	0.604651	0.604651	0.601231
241	0.512996	0.557456	0.557456	0.573871	0.577975	0.594391	0.595759	0.603283	0.606703	0.602599	0.606019	0.604651	0.610807	0.610123	0.608755	0.609439	0.606019	0.606703	0.609439	0.608071	0.610807	0.608755	0.607387	0.602599	0.600547	0.598495	0.601915	0.603283	0.604651	0.599863
242	0.512312	0.557456	0.556772	0.573187	0.577975	0.593023	0.595075	0.603967	0.606019	0.602599	0.604651	0.604651	0.609439	0.610123	0.608755	0.610807	0.606703	0.608071	0.609439	0.608755	0.610123	0.608071	0.607387	0.602599	0.599179	0.599179	0.602599	0.603283	0.604651	0.599863
243	0.512996	0.556772	0.553352	0.573871	0.577975	0.595075	0.595075	0.600547	0.604651	0.603283	0.604651	0.607387	0.608755	0.610807	0.609439	0.612859	0.607387	0.606019	0.610807	0.608755	0.609439	0.607387	0.607387	0.600547	0.599179	0.598495	0.601231	0.602599	0.603967	0.599179
244	0.516416	0.56156	0.55814	0.574555	0.581395	0.597127	0.593707	0.600547	0.604651	0.605335	0.607387	0.609439	0.608071	0.606703	0.608071	0.610807	0.605335	0.608071	0.610123	0.608755	0.606703	0.604651	0.605335	0.597811	0.597811	0.599863	0.600547	0.603283	0.603283	0.599863
245	0.516416	0.560876	0.557456	0.573187	0.578659	0.594391	0.595075	0.601231	0.605335	0.605335	0.608071	0.610123	0.607387	0.607387	0.607387	0.610807	0.606019	0.609439	0.611491	0.607387	0.606019	0.603967	0.602599	0.599179	0.600547	0.602599	0.601231	0.601231	0.603283	0.599179
246	0.515732	0.560876	0.563611	0.580027	0.585499	0.599179	0.594391	0.599863	0.602599	0.606703	0.609439	0.614227	0.612859	0.612175	0.610807	0.610807	0.609439	0.610807	0.613543	0.610123	0.607387	0.607387	0.605335	0.602599	0.602599	0.604651	0.601231	0.601231	0.603967	0.600547
247	0.515732	0.556772	0.567031	0.582079	0.587551	0.598495	0.597127	0.601231	0.600547	0.608071	0.607387	0.613543	0.615595	0.611491	0.610123	0.610123	0.611491	0.610807	0.612175	0.606019	0.607387	0.606703	0.608755	0.602599	0.601231	0.601915	0.602599	0.604651	0.604651	0.599179
248	0.518468	0.558824	0.570451	0.584131	0.586867	0.594391	0.599863	0.600547	0.603283	0.607387	0.603283	0.611491	0.615595	0.611491	0.610123	0.606703	0.609439	0.610807	0.608755	0.604651	0.607387	0.603967	0.608071	0.603967	0.600547	0.602599	0.601915	0.603967	0.603967	0.599179
249	0.515048	0.55814	0.568399	0.586183	0.586183	0.593023	0.595075	0.599179	0.600547	0.608755	0.608071	0.612175	0.614227	0.613543	0.613543	0.611491	0.610807	0.608755	0.606019	0.601231	0.603967	0.601231	0.603283	0.601231	0.601231	0.600547	0.601915	0.604651	0.606019	0.596443
250	0.51368	0.556088	0.571135	0.587551	0.586183	0.593023	0.597127	0.597811	0.597811	0.606019	0.606019	0.611491	0.612859	0.612175	0.610807	0.608071	0.609439	0.608071	0.602599	0.595759	0.598495	0.601915	0.603283	0.601231	0.601915	0.603283	0.600547	0.601915	0.603283	0.595759
251	0.515048	0.555404	0.573187	0.587551	0.588235	0.590287	0.595759	0.595759	0.599863	0.607387	0.607387	0.610123	0.612175	0.610807	0.610123	0.608071	0.607387	0.607387	0.601231	0.597127	0.599179	0.602599	0.603967	0.601915	0.602599	0.601915	0.599179	0.601915	0.603283	0.599179
252	0.515048	0.556088	0.571819	0.586867	0.590287	0.592339	0.597127	0.597127	0.598495	0.606703	0.606019	0.609439	0.610123	0.611491	0.610123	0.610123	0.610123	0.608071	0.604651	0.601231	0.599179	0.601231	0.603967	0.601915	0.600547	0.601231	0.597127	0.599863	0.602599	0.599179
253	0.510944	0.556088	0.571819	0.593707	0.593707	0.597811	0.600547	0.599179	0.601915	0.608071	0.611491	0.611491	0.613543	0.609439	0.613543	0.610123	0.610807	0.609439	0.608071	0.604651	0.603967	0.602599	0.608071	0.605335	0.601915	0.603283	0.602599	0.603283	0.603967	0.602599
254	0.510944	0.553352	0.569083	0.590287	0.592339	0.593023	0.595075	0.597127	0.604651	0.607387	0.610123	0.608755	0.612859	0.610123	0.612859	0.611491	0.610123	0.607387	0.608755	0.605335	0.602599	0.603283	0.608071	0.603283	0.602599	0.603283	0.604651	0.604651	0.606019	0.603967
255	0.5171	0.554036	0.569767	0.586183	0.588919	0.590287	0.590971	0.597127	0.604651	0.606019	0.609439	0.606019	0.610123	0.612859	0.611491	0.610807	0.608071	0.610123	0.608755	0.603283	0.603283	0.603967	0.607387	0.602599	0.601915	0.602599	0.603967	0.606703	0.604651	0.603283
256	0.515732	0.552668	0.570451	0.586867	0.588235	0.590287	0.590971	0.597127	0.605335	0.606703	0.609439	0.606019	0.610123	0.612859	0.612175	0.611491	0.608755	0.610807	0.609439	0.603967	0.603283	0.603967	0.607387	0.602599	0.603967	0.602599	0.603967	0.606703	0.604651	0.603283
257	0.519836	0.551984	0.569083	0.588919	0.588235	0.590971	0.593023	0.596443	0.604651	0.607387	0.608755	0.612175	0.612859	0.614227	0.610123	0.608755	0.605335	0.607387	0.608755	0.604651	0.602599	0.604651	0.607387	0.603283	0.606019	0.602599	0.609439	0.606703	0.603283	0.606019
258	0.519836	0.551984	0.567031	0.587551	0.588919	0.593707	0.595075	0.597811	0.606703	0.606019	0.610123	0.614227	0.613543	0.614227	0.608071	0.610123	0.603283	0.608755	0.609439	0.605335	0.603967	0.603283	0.606703	0.601231	0.606019	0.603967	0.606703	0.605335	0.603283	0.601915
259	0.522572	0.5513	0.568399	0.586867	0.588235	0.596443	0.595759	0.597127	0.606019	0.608755	0.610123	0.614911	0.616279	0.614227	0.609439	0.609439	0.605335	0.608071	0.608755	0.604651	0.603283	0.603967	0.606703	0.603967	0.606019	0.604651	0.607387	0.606019	0.603283	0.603283
260	0.521888	0.551984	0.569767	0.589603	0.590287	0.595075	0.593023	0.597127	0.606019	0.608755	0.610123	0.614911	0.616279	0.613543	0.608071	0.610123	0.609439	0.609439	0.609439	0.605335	0.601915	0.602599	0.606019	0.602599	0.603283	0.606019	0.606019	0.606019	0.601231	0.604651
261	0.521888	0.547196	0.568399	0.587551	0.588235	0.591655	0.590971	0.596443	0.603283	0.608071	0.606703	0.612859	0.614911	0.610807	0.606703	0.608071	0.608071	0.606019	0.607387	0.602599	0.599863	0.601915	0.606019	0.601915	0.604651	0.603283	0.601915	0.603283	0.601915	0.604651
262	0.521888	0.54788	0.567031	0.587551	0.588235	0.591655	0.591655	0.597811	0.602599	0.608755	0.607387	0.612859	0.615595	0.610807	0.606703	0.608755	0.608755	0.605335	0.608071	0.603283	0.600547	0.603283	0.606019	0.602599	0.605335	0.604651	0.602599	0.603283	0.602599	0.604651
263	0.519836	0.547196	0.567715	0.585499	0.587551	0.593707	0.593707	0.597811	0.602599	0.609439	0.609439	0.610807	0.614911	0.610807	0.607387	0.609439	0.604651	0.601915	0.608755	0.602599	0.601231	0.604651	0.603967	0.600547	0.605335	0.605335	0.603967	0.601915	0.601915	0.600547
264	0.519836	0.548564	0.564295	0.584815	0.586867	0.592339	0.593707	0.597811	0.601231	0.610123	0.609439	0.608755	0.612175	0.607387	0.606703	0.608755	0.605335	0.601915	0.607387	0.601915	0.599863	0.603283	0.601915	0.599179	0.604651	0.603283	0.601915	0.601231	0.601231	0.602599
265	0.5171	0.54788	0.564295	0.586867	0.591655	0.591655	0.593707	0.596443	0.601231	0.612175	0.611491	0.609439	0.612175	0.613543	0.607387	0.607387	0.606703	0.606019	0.612175	0.607387	0.605335	0.608071	0.606703	0.605335	0.608071	0.605335	0.603967	0.604651	0.605335	0.603967
266	0.511628	0.542408	0.564295	0.582763	0.588235	0.589603	0.589603	0.591655	0.598495	0.608755	0.605335	0.609439	0.612859	0.614227	0.610807	0.610807	0.608071	0.609439	0.610807	0.607387	0.605335	0.606703	0.608755	0.608071	0.608071	0.601915	0.599863	0.599179	0.603283	0.603967
267	0.514364	0.54446	0.567715	0.585499	0.593707	0.594391	0.592339	0.592339	0.599179	0.608755	0.603967	0.611491	0.610123	0.614227	0.608755	0.609439	0.610123	0.607387	0.607387	0.606019	0.603967	0.606703	0.606019	0.608071	0.606019	0.603967	0.601231	0.601231	0.603967	0.603967
268	0.515732	0.545828	0.567031	0.583447	0.590287	0.590287	0.590971	0.592339	0.596443	0.607387	0.604651	0.609439	0.610807	0.610807	0.607387	0.606019	0.607387	0.606019	0.608755	0.607387	0.605335	0.608755	0.605335	0.606019	0.604651	0.603283	0.602599	0.601231	0.603967	0.604651
269	0.519152	0.547196	0.569767	0.582763	0.588919	0.588919	0.590971	0.593023	0.597811	0.606019	0.604651	0.609439	0.609439	0.609439	0.605335	0.607387	0.606019	0.605335	0.607387	0.607387	0.604651	0.606019	0.603967	0.604651	0.603967	0.602599	0.601231	0.599179	0.603283	0.603967
270	0.5171	0.54788	0.569083	0.579343	0.584815	0.590971	0.592339	0.593707	0.600547	0.606703	0.610123	0.612175	0.612175	0.611491	0.607387	0.607387	0.606703	0.606019	0.606703	0.604651	0.603967	0.606019	0.603967	0.603967	0.603967	0.601915	0.600547	0.597811	0.603967	0.603283
271	0.514364	0.547196	0.567715	0.582079	0.586867	0.593023	0.591655	0.594391	0.599863	0.608071	0.607387	0.612175	0.611491	0.613543	0.607387	0.605335	0.605335	0.601915	0.603283	0.601915	0.602599	0.603967	0.601915	0.601915	0.603283	0.602599	0.599179	0.599179	0.604651	0.603283
272	0.512996	0.545144	0.567031	0.581395	0.586183	0.594391	0.593707	0.594391	0.598495	0.608071	0.606019	0.610123	0.612859	0.612859	0.608071	0.605335	0.607387	0.601231	0.603283	0.600547	0.602599	0.601915	0.602599	0.602599	0.603283	0.603283	0.600547	0.599863	0.603283	0.604651
273	0.512996	0.54446	0.566347	0.583447	0.589603	0.596443	0.592339	0.594391	0.597127	0.608071	0.603967	0.607387	0.612859	0.614911	0.607387	0.606019	0.607387	0.601915	0.603967	0.600547	0.602599	0.602599	0.602599	0.602599	0.603967	0.603283	0.600547	0.602599	0.603967	0.604651
274	0.514364	0.546512	0.564979	0.584131	0.585499	0.590971	0.590287	0.598495	0.602599	0.608071	0.606019	0.611491	0.614911	0.612859	0.604651	0.606703	0.606019	0.601231	0.604651	0.601231	0.602599	0.601231	0.602599	0.602599	0.605335	0.603967	0.603967	0.606019	0.605335	0.605335
275	0.515732	0.548564	0.565663	0.583447	0.580711	0.589603	0.594391	0.599863	0.603967	0.609439	0.608755	0.610807	0.612175	0.609439	0.603967	0.605335	0.603967	0.603283	0.604651	0.601915	0.601231	0.601231	0.602599	0.601915	0.601231	0.603967	0.601915	0.601231	0.603967	0.602599
276	0.517784	0.550616	0.566347	0.582079	0.577975	0.590971	0.588919	0.595759	0.601915	0.609439	0.608755	0.607387	0.611491	0.609439	0.608071	0.608071	0.606703	0.601231	0.601915	0.597811	0.599863	0.601231	0.603283	0.600547	0.601231	0.600547	0.599179	0.600547	0.603967	0.603283
277	0.5171	0.549248	0.566347	0.582079	0.578659	0.589603	0.589603	0.595759	0.602599	0.610123	0.608755	0.606019	0.609439	0.610807	0.607387	0.607387	0.604651	0.601231	0.603967	0.597127	0.599179	0.600547	0.604651	0.600547	0.599179	0.599863	0.599179	0.601231	0.603283	0.603967
278	0.5171	0.548564	0.564979	0.581395	0.576607	0.587551	0.587551	0.597127	0.603283	0.611491	0.606703	0.606019	0.608755	0.610123	0.608071	0.606703	0.607387	0.601915	0.601231	0.597811	0.599179	0.601231	0.603967	0.601915	0.602599	0.601231	0.601231	0.601915	0.601231	0.601915
279	0.519836	0.550616	0.568399	0.582079	0.576607	0.586867	0.590287	0.598495	0.602599	0.610807	0.606019	0.608755	0.606019	0.610807	0.607387	0.605335	0.606019	0.602599	0.601231	0.595759	0.597811	0.599863	0.603967	0.603283	0.602599	0.602599	0.600547	0.601915	0.601915	0.602599
280	0.519836	0.54788	0.567031	0.577975	0.572503	0.584131	0.586183	0.595759	0.603283	0.610807	0.603967	0.606703	0.605335	0.605335	0.605335	0.604651	0.606703	0.604651	0.601915	0.598495	0.601915	0.602599	0.602599	0.601231	0.599179	0.603283	0.600547	0.600547	0.599179	0.601231
281	0.521888	0.54788	0.567031	0.577975	0.573871	0.585499	0.586183	0.597127	0.603967	0.611491	0.603283	0.607387	0.607387	0.604651	0.606019	0.605335	0.605335	0.602599	0.599863	0.597811	0.601915	0.602599	0.602599	0.602599	0.599863	0.601915	0.601231	0.601915	0.599179	0.600547
282	0.521888	0.54788	0.569083	0.577975	0.575923	0.585499	0.586183	0.596443	0.603283	0.610123	0.605335	0.609439	0.606703	0.605335	0.604651	0.604651	0.605335	0.601915	0.599863	0.597811	0.600547	0.601231	0.601231	0.601231	0.599179	0.601231	0.600547	0.601231	0.599179	0.597811
283	0.52052	0.546512	0.569767	0.574555	0.571135	0.586867	0.582763	0.595759	0.601915	0.608755	0.605335	0.607387	0.608071	0.609439	0.608071	0.605335	0.606703	0.604651	0.601915	0.597811	0.602599	0.599863	0.601915	0.602599	0.597811	0.601915	0.601231	0.598495	0.598495	0.599179
284	0.522572	0.549248	0.568399	0.574555	0.573187	0.588235	0.582079	0.597127	0.601915	0.610123	0.606703	0.606019	0.609439	0.610123	0.606703	0.604651	0.607387	0.605335	0.601231	0.600547	0.601231	0.597811	0.599863	0.601915	0.596443	0.602599	0.601915	0.600547	0.600547	0.599179
285	0.528044	0.550616	0.565663	0.576607	0.571819	0.584815	0.584815	0.599179	0.601915	0.607387	0.608071	0.611491	0.608071	0.612175	0.607387	0.606019	0.607387	0.607387	0.602599	0.603283	0.606019	0.599863	0.600547	0.601231	0.598495	0.599863	0.602599	0.601231	0.600547	0.597811
286	0.528728	0.555404	0.565663	0.574555	0.573871	0.585499	0.586183	0.599863	0.602599	0.606703	0.609439	0.610807	0.606703	0.610807	0.606703	0.604651	0.606019	0.603967	0.604651	0.603283	0.602599	0.597811	0.601231	0.602599	0.598495	0.599863	0.604651	0.601915	0.601231	0.598495
287	0.528044	0.552668	0.566347	0.573871	0.575239	0.584815	0.584131	0.599179	0.601231	0.608071	0.608071	0.610123	0.606019	0.610123	0.603967	0.603283	0.604651	0.603967	0.605335	0.604651	0.601915	0.597127	0.601231	0.602599	0.599179	0.598495	0.601915	0.599863	0.599863	0.597811
288	0.528044	0.552668	0.569083	0.576607	0.577291	0.584815	0.586183	0.598495	0.603283	0.608755	0.608071	0.610123	0.605335	0.610807	0.605335	0.603967	0.602599	0.607387	0.605335	0.605335	0.600547	0.597811	0.601915	0.600547	0.599179	0.599863	0.602599	0.601231	0.599863	0.598495
289	0.525992	0.552668	0.568399	0.579343	0.577291	0.585499	0.585499	0.597127	0.601915	0.608071	0.605335	0.610807	0.603283	0.612175	0.606019	0.605335	0.606703	0.608071	0.606019	0.606703	0.601231	0.600547	0.602599	0.599179	0.597811	0.600547	0.599179	0.601915	0.600547	0.599863
290	0.525308	0.552668	0.569083	0.580711	0.577291	0.587551	0.587551	0.597811	0.601915	0.607387	0.605335	0.609439	0.603283	0.610123	0.604651	0.604651	0.605335	0.606703	0.605335	0.604651	0.600547	0.599179	0.600547	0.598495	0.595759	0.598495	0.595759	0.599863	0.597811	0.598495
291	0.524624	0.553352	0.569767	0.580711	0.579343	0.584815	0.587551	0.597127	0.601231	0.606703	0.606703	0.607387	0.603967	0.608755	0.603967	0.604651	0.606703	0.606703	0.603967	0.603967	0.601231	0.600547	0.600547	0.598495	0.595759	0.599179	0.595075	0.600547	0.598495	0.597811
292	0.524624	0.555404	0.568399	0.581395	0.578659	0.582763	0.587551	0.597127	0.600547	0.606703	0.607387	0.606703	0.603967	0.607387	0.606703	0.606703	0.608071	0.605335	0.601915	0.603283	0.600547	0.599863	0.600547	0.597811	0.595759	0.599179	0.597127	0.599179	0.600547	0.600547
293	0.524624	0.553352	0.567715	0.579343	0.579343	0.584131	0.586867	0.596443	0.601231	0.606019	0.605335	0.606019	0.602599	0.608755	0.608071	0.607387	0.607387	0.604651	0.602599	0.601231	0.601231	0.599179	0.598495	0.596443	0.595759	0.595759	0.596443	0.597127	0.599179	0.598495
294	0.525992	0.55472	0.566347	0.582079	0.579343	0.586867	0.593023	0.599179	0.602599	0.609439	0.606019	0.607387	0.606019	0.609439	0.607387	0.608071	0.606703	0.608071	0.605335	0.603283	0.603283	0.601915	0.601915	0.601915	0.600547	0.602599	0.599863	0.602599	0.602599	0.602599
295	0.524624	0.55472	0.567031	0.582079	0.577291	0.585499	0.592339	0.598495	0.601915	0.608755	0.606703	0.608071	0.607387	0.610123	0.605335	0.606019	0.603967	0.608071	0.605335	0.603283	0.602599	0.603967	0.604651	0.602599	0.600547	0.601231	0.599863	0.601231	0.601915	0.601915
296	0.523256	0.556088	0.567715	0.582079	0.576607	0.584815	0.588235	0.597127	0.599179	0.607387	0.606019	0.607387	0.606019	0.606703	0.601915	0.606019	0.605335	0.605335	0.603283	0.606019	0.603967	0.603967	0.604651	0.603967	0.600547	0.606019	0.600547	0.599863	0.602599	0.602599
297	0.522572	0.556088	0.568399	0.579343	0.575923	0.586183	0.586183	0.597811	0.598495	0.603967	0.607387	0.608755	0.605335	0.607387	0.604651	0.608071	0.606703	0.607387	0.603283	0.607387	0.605335	0.603967	0.607387	0.605335	0.599863	0.605335	0.599179	0.598495	0.601915	0.602599
298	0.522572	0.556772	0.565663	0.577975	0.577291	0.583447	0.588235	0.597811	0.597127	0.601915	0.604651	0.609439	0.603283	0.603967	0.602599	0.606703	0.607387	0.606019	0.603283	0.606019	0.604651	0.605335	0.606019	0.601915	0.600547	0.603967	0.601231	0.597811	0.601231	0.600547
299	0.52394	0.558824	0.567031	0.578659	0.575923	0.584131	0.588235	0.597811	0.596443	0.601231	0.606703	0.611491	0.605335	0.606703	0.604651	0.607387	0.607387	0.607387	0.604651	0.608071	0.606703	0.605335	0.605335	0.603283	0.601915	0.603283	0.599863	0.599863	0.601915	0.601231
300	0.525308	0.560192	0.567715	0.579343	0.577291	0.584131	0.590287	0.598495	0.596443	0.602599	0.606019	0.608071	0.604651	0.608071	0.606703	0.608071	0.608071	0.609439	0.606019	0.607387	0.608755	0.606019	0.603967	0.603967	0.603283	0.601231	0.599179	0.601231	0.602599	0.601915
301	0.52394	0.557456	0.566347	0.579343	0.580027	0.587551	0.591655	0.597811	0.599179	0.604651	0.605335	0.608071	0.601915	0.605335	0.604651	0.606703	0.607387	0.605335	0.603967	0.606019	0.606703	0.605335	0.604651	0.603967	0.602599	0.599179	0.599179	0.599863	0.599179	0.598495
302	0.52394	0.55814	0.568399	0.579343	0.581395	0.586867	0.594391	0.600547	0.601915	0.604651	0.603967	0.604651	0.601915	0.607387	0.606019	0.608071	0.608755	0.606703	0.603283	0.607387	0.606019	0.604651	0.603967	0.602599	0.601231	0.597811	0.599179	0.599863	0.597811	0.599179
303	0.525308	0.556772	0.567715	0.580027	0.584131	0.588235	0.595759	0.603967	0.601915	0.604651	0.605335	0.605335	0.601915	0.607387	0.605335	0.605335	0.609439	0.607387	0.603283	0.606703	0.605335	0.605335	0.604651	0.601915	0.603283	0.598495	0.599179	0.600547	0.599179	0.599863
304	0.526676	0.55814	0.569767	0.582763	0.584815	0.590287	0.595759	0.605335	0.604651	0.606019	0.606703	0.606703	0.603967	0.607387	0.605335	0.605335	0.609439	0.606703	0.603283	0.607387	0.603967	0.601915	0.604651	0.601915	0.603967	0.597811	0.600547	0.599863	0.599863	0.600547
305	0.52736	0.556088	0.569083	0.583447	0.585499	0.591655	0.597127	0.602599	0.605335	0.606703	0.608071	0.608755	0.606019	0.608071	0.606019	0.605335	0.608071	0.608071	0.607387	0.612175	0.604651	0.605335	0.604651	0.603967	0.603283	0.597127	0.602599	0.598495	0.600547	0.602599
306	0.528044	0.555404	0.568399	0.581395	0.582763	0.589603	0.595759	0.603283	0.605335	0.607387	0.608755	0.610807	0.604651	0.608071	0.607387	0.604651	0.607387	0.608071	0.608071	0.610807	0.604651	0.606019	0.602599	0.605335	0.601915	0.597127	0.602599	0.599179	0.600547	0.603283
307	0.529412	0.55472	0.569767	0.577975	0.579343	0.591655	0.596443	0.597127	0.603283	0.610807	0.607387	0.608755	0.601915	0.606019	0.605335	0.603967	0.607387	0.609439	0.606019	0.610807	0.607387	0.605335	0.603283	0.604651	0.603967	0.597811	0.601915	0.598495	0.598495	0.602599
308	0.52736	0.552668	0.568399	0.579343	0.582763	0.591655	0.597127	0.600547	0.601915	0.609439	0.607387	0.608071	0.604651	0.606019	0.607387	0.603967	0.606019	0.608755	0.607387	0.612859	0.606703	0.604651	0.603283	0.603967	0.603283	0.598495	0.601231	0.595075	0.596443	0.600547
309	0.52736	0.552668	0.569767	0.577975	0.582079	0.593707	0.596443	0.603967	0.601231	0.609439	0.608755	0.606703	0.607387	0.606703	0.606703	0.604651	0.604651	0.607387	0.610123	0.610123	0.607387	0.604651	0.603283	0.606019	0.603283	0.602599	0.601915	0.596443	0.598495	0.600547
310	0.526676	0.551984	0.569767	0.577975	0.581395	0.593707	0.595759	0.601915	0.599863	0.608755	0.607387	0.606019	0.607387	0.606703	0.607387	0.604651	0.603967	0.608071	0.610807	0.610123	0.607387	0.604651	0.603283	0.606703	0.602599	0.601231	0.601231	0.596443	0.599179	0.600547
311	0.524624	0.549932	0.570451	0.577975	0.577975	0.590287	0.595075	0.601231	0.598495	0.606019	0.604651	0.604651	0.606019	0.605335	0.608071	0.604651	0.603283	0.609439	0.611491	0.610807	0.606019	0.605335	0.602599	0.606019	0.599179	0.599179	0.599863	0.595759	0.596443	0.597127
312	0.523256	0.549248	0.570451	0.580027	0.576607	0.590971	0.595075	0.603967	0.597811	0.606019	0.606019	0.605335	0.604651	0.606703	0.605335	0.601915	0.602599	0.608071	0.610807	0.610123	0.605335	0.606019	0.602599	0.603967	0.597127	0.599179	0.599179	0.597127	0.598495	0.597127
313	0.524624	0.549932	0.569767	0.580711	0.576607	0.589603	0.595075	0.602599	0.597127	0.605335	0.603967	0.605335	0.604651	0.605335	0.603283	0.601915	0.602599	0.606703	0.608755	0.609439	0.602599	0.606019	0.601915	0.602599	0.599179	0.600547	0.600547	0.596443	0.596443	0.597811
314	0.52394	0.549932	0.569083	0.579343	0.575923	0.589603	0.593707	0.599863	0.597811	0.603283	0.605335	0.606019	0.604651	0.603283	0.606019	0.602599	0.603967	0.605335	0.608071	0.606703	0.601231	0.604651	0.600547	0.602599	0.599179	0.599179	0.599863	0.595759	0.595759	0.597811
315	0.525992	0.550616	0.569083	0.580711	0.581395	0.592339	0.597811	0.602599	0.602599	0.603283	0.604651	0.606019	0.602599	0.601231	0.606703	0.603283	0.605335	0.608755	0.608755	0.607387	0.601231	0.602599	0.601231	0.601231	0.599863	0.600547	0.600547	0.598495	0.597811	0.599863
316	0.52394	0.552668	0.571819	0.583447	0.587551	0.591655	0.595759	0.603967	0.603283	0.604651	0.606019	0.608755	0.605335	0.603967	0.606703	0.605335	0.606703	0.610123	0.608071	0.608071	0.601915	0.603967	0.603967	0.602599	0.601915	0.599863	0.600547	0.597811	0.596443	0.601231
317	0.523256	0.55472	0.573871	0.583447	0.586867	0.590287	0.596443	0.601915	0.604651	0.605335	0.606019	0.608755	0.605335	0.603283	0.606703	0.606019	0.604651	0.607387	0.606019	0.609439	0.601231	0.603967	0.603283	0.603283	0.601231	0.601231	0.599179	0.598495	0.596443	0.601915
318	0.521204	0.551984	0.571819	0.583447	0.584131	0.590971	0.596443	0.601231	0.603967	0.606019	0.603283	0.606019	0.603967	0.603967	0.609439	0.605335	0.604651	0.606703	0.606019	0.607387	0.603283	0.603283	0.605335	0.606019	0.601915	0.601231	0.599863	0.601231	0.599863	0.603283
319	0.521888	0.55472	0.575923	0.580711	0.581395	0.588919	0.596443	0.601915	0.601231	0.604651	0.606019	0.608755	0.606703	0.606703	0.611491	0.608071	0.606019	0.606703	0.606019	0.608071	0.601231	0.606019	0.604651	0.606703	0.601915	0.603283	0.601231	0.601231	0.601231	0.604651
320	0.521888	0.55472	0.576607	0.582079	0.583447	0.588919	0.595075	0.601231	0.599179	0.602599	0.604651	0.606703	0.608755	0.608071	0.611491	0.606703	0.606019	0.606703	0.607387	0.606019	0.601915	0.606019	0.603967	0.608071	0.599179	0.601915	0.599863	0.600547	0.601915	0.603283
321	0.521888	0.556088	0.575923	0.580711	0.582763	0.586867	0.593023	0.600547	0.597811	0.601231	0.603967	0.606019	0.608755	0.606703	0.610123	0.606703	0.607387	0.606703	0.608071	0.606703	0.601915	0.605335	0.605335	0.608755	0.601231	0.601231	0.601231	0.601231	0.604651	0.605335
322	0.522572	0.55472	0.575923	0.582763	0.584131	0.587551	0.594391	0.599863	0.597127	0.601231	0.602599	0.608071	0.609439	0.609439	0.612859	0.608071	0.608071	0.606703	0.608755	0.605335	0.602599	0.605335	0.606019	0.608755	0.600547	0.603283	0.601231	0.602599	0.605335	0.602599
323	0.52052	0.555404	0.575239	0.582079	0.584815	0.586183	0.593707	0.598495	0.597811	0.601231	0.602599	0.610123	0.608755	0.608755	0.611491	0.607387	0.607387	0.606703	0.608755	0.608071	0.603967	0.604651	0.604651	0.608755	0.600547	0.604651	0.601915	0.601915	0.603967	0.601915
324	0.524624	0.552668	0.575923	0.581395	0.582079	0.585499	0.588919	0.596443	0.599863	0.602599	0.605335	0.608755	0.607387	0.606703	0.610123	0.606703	0.610123	0.606703	0.606703	0.605335	0.604651	0.600547	0.603967	0.608071	0.599863	0.604651	0.602599	0.603283	0.605335	0.601231
325	0.523256	0.551984	0.574555	0.580711	0.583447	0.588235	0.590287	0.598495	0.603967	0.604651	0.607387	0.608755	0.608071	0.609439	0.610123	0.606703	0.608071	0.606019	0.606703	0.604651	0.605335	0.600547	0.606019	0.607387	0.597127	0.601915	0.600547	0.601915	0.604651	0.601915
326	0.52394	0.552668	0.577291	0.581395	0.586183	0.588235	0.592339	0.599179	0.601231	0.603967	0.604651	0.606703	0.607387	0.606703	0.607387	0.605335	0.607387	0.606703	0.606019	0.603967	0.601915	0.601231	0.604651	0.605335	0.597811	0.601231	0.600547	0.603283	0.603283	0.603283
327	0.523256	0.552668	0.578659	0.580711	0.584131	0.585499	0.593707	0.599863	0.599863	0.605335	0.606019	0.608071	0.608755	0.607387	0.608755	0.606019	0.606019	0.606019	0.606703	0.601915	0.600547	0.600547	0.603283	0.604651	0.597811	0.596443	0.599179	0.601231	0.601915	0.601915
328	0.524624	0.556088	0.578659	0.582079	0.585499	0.588235	0.596443	0.602599	0.603967	0.607387	0.609439	0.610807	0.609439	0.609439	0.610123	0.606019	0.608071	0.606019	0.608071	0.601915	0.601231	0.603283	0.604651	0.607387	0.601231	0.600547	0.603283	0.601915	0.604651	0.602599
329	0.522572	0.553352	0.576607	0.580711	0.585499	0.588235	0.597127	0.601915	0.601231	0.609439	0.613543	0.610123	0.605335	0.610123	0.609439	0.606703	0.608071	0.606019	0.607387	0.600547	0.601231	0.603283	0.605335	0.608755	0.601915	0.601915	0.601231	0.603283	0.605335	0.603967
330	0.522572	0.553352	0.577291	0.580711	0.586867	0.589603	0.597127	0.600547	0.601231	0.608755	0.612859	0.610807	0.607387	0.610123	0.609439	0.606703	0.607387	0.605335	0.606703	0.601231	0.602599	0.602599	0.603967	0.608071	0.601231	0.601915	0.599863	0.602599	0.603283	0.603967
331	0.522572	0.555404	0.577291	0.581395	0.588235	0.589603	0.595759	0.601231	0.600547	0.606019	0.612175	0.612175	0.605335	0.610123	0.608755	0.606019	0.608071	0.607387	0.604651	0.601231	0.603283	0.602599	0.606019	0.606703	0.601231	0.601231	0.600547	0.602599	0.603967	0.603967
332	0.523256	0.556088	0.575239	0.580711	0.585499	0.588919	0.598495	0.601915	0.599179	0.608071	0.612859	0.612859	0.606019	0.612859	0.608071	0.608071	0.607387	0.606019	0.603283	0.601915	0.606019	0.604651	0.607387	0.606019	0.602599	0.601231	0.603967	0.603283	0.606019	0.604651
333	0.524624	0.55472	0.574555	0.582763	0.584815	0.588235	0.598495	0.601231	0.599863	0.608071	0.613543	0.613543	0.605335	0.612859	0.608071	0.610123	0.610123	0.607387	0.604651	0.603967	0.606019	0.604651	0.607387	0.606019	0.603967	0.602599	0.603283	0.605335	0.608755	0.607387
334	0.52736	0.558824	0.576607	0.583447	0.586183	0.588235	0.597811	0.599863	0.599179	0.608071	0.612859	0.610123	0.603967	0.612859	0.606019	0.611491	0.609439	0.607387	0.605335	0.601915	0.605335	0.602599	0.607387	0.606019	0.604651	0.601231	0.603967	0.605335	0.607387	0.604651
335	0.526676	0.554036	0.578659	0.583447	0.584131	0.588235	0.597127	0.601231	0.602599	0.609439	0.612175	0.607387	0.605335	0.611491	0.606019	0.610807	0.611491	0.609439	0.606703	0.601231	0.606019	0.603967	0.608071	0.605335	0.604651	0.600547	0.603283	0.604651	0.603967	0.605335
336	0.528044	0.560192	0.579343	0.584815	0.583447	0.588235	0.596443	0.601231	0.605335	0.612175	0.611491	0.608755	0.605335	0.610123	0.606703	0.608071	0.608755	0.608755	0.606019	0.601231	0.603967	0.601915	0.603283	0.602599	0.603283	0.600547	0.601231	0.602599	0.605335	0.605335
337	0.52736	0.560192	0.578659	0.583447	0.584815	0.587551	0.595075	0.601915	0.607387	0.611491	0.612859	0.608071	0.606703	0.609439	0.606019	0.608755	0.608755	0.609439	0.606019	0.601231	0.603967	0.601915	0.603283	0.605335	0.604651	0.601231	0.600547	0.601915	0.606703	0.603967
338	0.529412	0.56156	0.580027	0.584815	0.584131	0.588919	0.593707	0.602599	0.606703	0.612859	0.611491	0.608071	0.606703	0.608071	0.606019	0.606703	0.610807	0.610123	0.608071	0.602599	0.603967	0.603967	0.603283	0.602599	0.601915	0.597811	0.599179	0.603283	0.604651	0.604651
339	0.536252	0.56156	0.580027	0.586183	0.586867	0.587551	0.592339	0.599863	0.604651	0.613543	0.613543	0.608071	0.608755	0.610807	0.608755	0.609439	0.610807	0.612859	0.609439	0.603967	0.606019	0.603283	0.602599	0.603283	0.600547	0.599863	0.599863	0.603283	0.605335	0.603283
340	0.533516	0.559508	0.578659	0.584131	0.585499	0.589603	0.593023	0.600547	0.606019	0.615595	0.613543	0.608071	0.611491	0.612859	0.610123	0.609439	0.612175	0.613543	0.606703	0.602599	0.604651	0.602599	0.601231	0.602599	0.599863	0.599179	0.599863	0.602599	0.605335	0.603283
341	0.532832	0.560876	0.580027	0.584815	0.584131	0.590971	0.592339	0.599179	0.604651	0.610123	0.611491	0.608071	0.614911	0.610807	0.608755	0.608755	0.609439	0.609439	0.606019	0.602599	0.601231	0.601231	0.603967	0.605335	0.604651	0.599179	0.601231	0.601231	0.606019	0.604651
342	0.532832	0.560876	0.580027	0.582763	0.583447	0.589603	0.591655	0.599863	0.606019	0.609439	0.608755	0.605335	0.612859	0.609439	0.607387	0.608071	0.608071	0.609439	0.606019	0.603967	0.602599	0.599863	0.603283	0.604651	0.603283	0.599863	0.601231	0.601915	0.606019	0.604651
343	0.532148	0.564295	0.580711	0.582763	0.585499	0.591655	0.590971	0.600547	0.605335	0.607387	0.608071	0.604651	0.609439	0.608071	0.606019	0.607387	0.606019	0.608755	0.606703	0.603283	0.603283	0.600547	0.602599	0.605335	0.603283	0.601231	0.601915	0.601915	0.604651	0.606019
344	0.53078	0.562244	0.577975	0.586867	0.587551	0.590287	0.593023	0.600547	0.606019	0.607387	0.610807	0.606019	0.609439	0.606019	0.606019	0.604651	0.606019	0.606019	0.602599	0.598495	0.601915	0.601915	0.600547	0.603967	0.601915	0.601231	0.602599	0.601915	0.603283	0.606703
345	0.530096	0.562244	0.576607	0.587551	0.588235	0.589603	0.593707	0.599179	0.608071	0.606019	0.611491	0.608755	0.608755	0.605335	0.606019	0.604651	0.606703	0.606703	0.604651	0.602599	0.602599	0.603967	0.601915	0.603283	0.603283	0.601231	0.601915	0.601231	0.603967	0.606703
346	0.531464	0.564295	0.577291	0.590287	0.588235	0.590971	0.594391	0.599863	0.606703	0.606703	0.612859	0.607387	0.608755	0.607387	0.603967	0.604651	0.606019	0.606703	0.602599	0.599863	0.600547	0.602599	0.601915	0.601231	0.603967	0.602599	0.603283	0.601915	0.606019	0.608071
347	0.533516	0.562927	0.574555	0.591655	0.588235	0.588919	0.593707	0.599863	0.606019	0.604651	0.611491	0.608071	0.606703	0.607387	0.603967	0.602599	0.604651	0.604651	0.600547	0.599863	0.601915	0.601231	0.601915	0.603967	0.601231	0.601231	0.603967	0.602599	0.603967	0.606019
348	0.5342	0.563611	0.573871	0.590287	0.587551	0.590287	0.593707	0.599863	0.602599	0.603967	0.610807	0.608071	0.605335	0.608071	0.605335	0.601231	0.604651	0.602599	0.600547	0.599863	0.601915	0.601915	0.603283	0.603967	0.601915	0.601915	0.603967	0.603967	0.603967	0.603283
349	0.532832	0.565663	0.575923	0.590287	0.588235	0.590971	0.595759	0.599179	0.602599	0.603967	0.610807	0.606019	0.605335	0.608071	0.605335	0.603967	0.602599	0.603967	0.601231	0.599863	0.601915	0.599179	0.603283	0.602599	0.602599	0.603967	0.603967	0.603283	0.602599	0.601915
350	0.532832	0.562927	0.578659	0.594391	0.595075	0.596443	0.600547	0.600547	0.601915	0.601915	0.609439	0.606019	0.603283	0.604651	0.603967	0.605335	0.600547	0.603283	0.602599	0.599863	0.601915	0.603283	0.603283	0.601915	0.598495	0.601231	0.602599	0.601231	0.603967	0.601915
351	0.533516	0.562927	0.577975	0.593707	0.593707	0.595075	0.599179	0.599179	0.601231	0.601231	0.610807	0.604651	0.603967	0.603283	0.602599	0.604651	0.601231	0.603283	0.601231	0.599863	0.601231	0.603283	0.602599	0.601231	0.597811	0.601231	0.602599	0.601915	0.604651	0.602599
352	0.533516	0.56156	0.580027	0.593023	0.594391	0.595759	0.597127	0.600547	0.601915	0.602599	0.610123	0.604651	0.602599	0.603283	0.603967	0.603283	0.601915	0.602599	0.602599	0.599863	0.601915	0.602599	0.602599	0.601915	0.598495	0.603283	0.600547	0.599863	0.601915	0.601231
353	0.5342	0.562927	0.580711	0.591655	0.594391	0.593707	0.597811	0.599179	0.602599	0.603283	0.611491	0.605335	0.602599	0.605335	0.604651	0.603967	0.602599	0.603283	0.603967	0.600547	0.601231	0.600547	0.601231	0.601915	0.597811	0.603967	0.599179	0.597811	0.599863	0.600547
354	0.536252	0.565663	0.581395	0.593023	0.592339	0.593023	0.598495	0.597811	0.601231	0.606703	0.611491	0.606703	0.603967	0.606703	0.603283	0.601231	0.602599	0.602599	0.604651	0.602599	0.603283	0.599863	0.599863	0.601231	0.598495	0.604651	0.600547	0.599863	0.599179	0.601231
355	0.53762	0.568399	0.581395	0.596443	0.590287	0.592339	0.597811	0.599179	0.603967	0.603967	0.608071	0.603283	0.604651	0.606019	0.603283	0.602599	0.601231	0.600547	0.603283	0.601915	0.602599	0.601915	0.601915	0.600547	0.597127	0.600547	0.597811	0.599179	0.599179	0.601231
356	0.53762	0.567031	0.583447	0.597127	0.589603	0.592339	0.596443	0.597127	0.604651	0.605335	0.609439	0.603967	0.603967	0.605335	0.600547	0.603283	0.599863	0.599863	0.603283	0.603283	0.603283	0.600547	0.599179	0.598495	0.598495	0.599863	0.597811	0.598495	0.599179	0.600547
357	0.536252	0.567031	0.582079	0.598495	0.591655	0.593707	0.599179	0.596443	0.603283	0.605335	0.609439	0.606703	0.608071	0.606703	0.601915	0.602599	0.600547	0.602599	0.604651	0.605335	0.604651	0.599179	0.601231	0.601231	0.598495	0.600547	0.598495	0.599179	0.599863	0.600547
358	0.536252	0.567031	0.582763	0.600547	0.591655	0.593023	0.599179	0.596443	0.602599	0.603967	0.609439	0.606703	0.607387	0.606703	0.601915	0.603283	0.599863	0.601915	0.603283	0.603967	0.606019	0.599863	0.602599	0.603283	0.601231	0.599863	0.599179	0.599863	0.599179	0.601915
359	0.536936	0.567715	0.581395	0.600547	0.592339	0.592339	0.599179	0.597127	0.601915	0.604651	0.609439	0.606019	0.608755	0.607387	0.602599	0.602599	0.598495	0.600547	0.603283	0.603967	0.606019	0.600547	0.602599	0.603967	0.601231	0.598495	0.600547	0.599863	0.598495	0.601231
360	0.536936	0.568399	0.582763	0.603967	0.591655	0.594391	0.598495	0.596443	0.602599	0.605335	0.608071	0.606703	0.610123	0.606019	0.601231	0.603283	0.601231	0.601915	0.600547	0.605335	0.606019	0.601231	0.603967	0.603967	0.600547	0.600547	0.600547	0.599863	0.599863	0.601915
361	0.536252	0.570451	0.583447	0.603967	0.592339	0.595759	0.597127	0.596443	0.602599	0.605335	0.608071	0.606703	0.610807	0.608071	0.603283	0.606019	0.603967	0.602599	0.601915	0.603967	0.607387	0.600547	0.603283	0.603283	0.600547	0.599179	0.597811	0.596443	0.598495	0.600547
362	0.535568	0.569083	0.585499	0.603967	0.593023	0.595759	0.596443	0.597127	0.603283	0.608755	0.609439	0.607387	0.611491	0.607387	0.606019	0.606703	0.603283	0.601915	0.599863	0.603283	0.606019	0.601231	0.601231	0.603283	0.601231	0.599863	0.601231	0.596443	0.596443	0.598495
363	0.534884	0.567715	0.585499	0.601915	0.591655	0.594391	0.593707	0.596443	0.603283	0.608071	0.611491	0.606703	0.611491	0.607387	0.606019	0.606703	0.603283	0.601231	0.599863	0.603283	0.605335	0.601915	0.601231	0.602599	0.600547	0.600547	0.599863	0.597811	0.595075	0.597811
364	0.534884	0.568399	0.588235	0.604651	0.595075	0.595075	0.592339	0.601915	0.605335	0.607387	0.612859	0.608071	0.611491	0.606703	0.606019	0.603283	0.601231	0.601231	0.599179	0.602599	0.604651	0.603967	0.601915	0.601231	0.601915	0.599863	0.597811	0.596443	0.595759	0.597811
365	0.534884	0.568399	0.587551	0.604651	0.596443	0.595075	0.593707	0.602599	0.608071	0.607387	0.612859	0.608071	0.610807	0.608071	0.606019	0.603967	0.600547	0.601231	0.599863	0.602599	0.605335	0.603967	0.601231	0.601915	0.599863	0.599863	0.597127	0.596443	0.597127	0.597811
366	0.53762	0.565663	0.584815	0.601231	0.595075	0.593707	0.596443	0.602599	0.609439	0.610123	0.613543	0.610123	0.612859	0.610123	0.608755	0.603283	0.601231	0.600547	0.599179	0.601915	0.602599	0.601231	0.598495	0.601915	0.596443	0.599863	0.596443	0.596443	0.596443	0.597811
367	0.536252	0.565663	0.584815	0.600547	0.595075	0.593707	0.598495	0.599863	0.609439	0.608071	0.614227	0.608755	0.610123	0.605335	0.605335	0.602599	0.599863	0.599863	0.598495	0.599179	0.602599	0.601915	0.599863	0.601915	0.597127	0.600547	0.595759	0.595075	0.595759	0.597127
368	0.534884	0.564979	0.583447	0.599179	0.596443	0.596443	0.600547	0.602599	0.611491	0.606703	0.614227	0.607387	0.608755	0.606019	0.604651	0.601915	0.598495	0.597811	0.597127	0.600547	0.602599	0.600547	0.600547	0.602599	0.597127	0.599179	0.598495	0.597127	0.596443	0.596443
369	0.533516	0.560876	0.582763	0.598495	0.599179	0.599179	0.601231	0.603283	0.610123	0.606703	0.614911	0.603967	0.608071	0.607387	0.606703	0.601231	0.598495	0.598495	0.595759	0.599179	0.601231	0.603283	0.600547	0.601231	0.595759	0.596443	0.595759	0.596443	0.596443	0.597811
370	0.531464	0.558824	0.580711	0.598495	0.597811	0.597811	0.597811	0.603967	0.608755	0.606703	0.615595	0.604651	0.607387	0.608071	0.607387	0.602599	0.601231	0.599179	0.595075	0.597127	0.600547	0.602599	0.600547	0.599179	0.593707	0.594391	0.595759	0.596443	0.593023	0.597811
371	0.53078	0.560192	0.580027	0.595759	0.596443	0.597127	0.599179	0.605335	0.609439	0.605335	0.613543	0.603283	0.604651	0.609439	0.607387	0.604651	0.601915	0.601915	0.597811	0.597811	0.599863	0.601915	0.600547	0.599863	0.595075	0.592339	0.594391	0.595075	0.593023	0.597811
372	0.530096	0.559508	0.579343	0.594391	0.595075	0.597127	0.600547	0.606019	0.609439	0.603967	0.612175	0.601915	0.604651	0.607387	0.606019	0.603967	0.601231	0.601231	0.597811	0.598495	0.600547	0.602599	0.599863	0.598495	0.595759	0.594391	0.594391	0.595075	0.597127	0.599179
373	0.531464	0.56156	0.581395	0.594391	0.598495	0.594391	0.601231	0.608755	0.610807	0.606019	0.611491	0.602599	0.606703	0.606703	0.606019	0.601915	0.601231	0.601915	0.597127	0.596443	0.598495	0.601231	0.599863	0.597811	0.594391	0.595759	0.595759	0.599179	0.599179	0.599179
374	0.53078	0.558824	0.580711	0.594391	0.599863	0.597127	0.603283	0.610123	0.613543	0.608071	0.613543	0.603283	0.606703	0.607387	0.605335	0.601231	0.599863	0.602599	0.597127	0.596443	0.598495	0.602599	0.598495	0.597811	0.596443	0.596443	0.595759	0.599863	0.599863	0.599179
375	0.53078	0.55814	0.581395	0.595759	0.600547	0.597811	0.604651	0.610123	0.612175	0.607387	0.613543	0.604651	0.606703	0.608071	0.606703	0.601231	0.601231	0.601915	0.599179	0.596443	0.597811	0.603967	0.597811	0.599863	0.597811	0.597811	0.596443	0.601231	0.599863	0.596443
376	0.53078	0.55814	0.581395	0.595759	0.599863	0.597811	0.605335	0.609439	0.612859	0.608071	0.613543	0.605335	0.608071	0.608071	0.606703	0.601231	0.602599	0.601915	0.600547	0.597811	0.597127	0.604651	0.598495	0.600547	0.599179	0.597811	0.595759	0.599863	0.599179	0.596443
377	0.530096	0.559508	0.582079	0.595759	0.598495	0.598495	0.603967	0.610807	0.612859	0.609439	0.612859	0.606703	0.608071	0.604651	0.607387	0.602599	0.603283	0.602599	0.599179	0.597127	0.596443	0.603967	0.598495	0.599863	0.598495	0.596443	0.595759	0.601231	0.599863	0.595075
378	0.531464	0.559508	0.581395	0.592339	0.596443	0.595759	0.599179	0.608755	0.611491	0.605335	0.610123	0.604651	0.608755	0.604651	0.606703	0.601915	0.604651	0.604651	0.603283	0.598495	0.598495	0.604651	0.600547	0.600547	0.600547	0.597811	0.596443	0.603967	0.603283	0.596443
379	0.531464	0.558824	0.581395	0.589603	0.594391	0.593707	0.598495	0.607387	0.610123	0.603967	0.609439	0.606703	0.608071	0.603967	0.608071	0.603283	0.604651	0.604651	0.601231	0.598495	0.600547	0.602599	0.601231	0.599179	0.600547	0.598495	0.595759	0.599179	0.601915	0.597811
380	0.53078	0.560876	0.580027	0.589603	0.595759	0.597127	0.602599	0.606703	0.608755	0.601915	0.609439	0.606703	0.608071	0.601915	0.603283	0.601231	0.603967	0.603967	0.601231	0.598495	0.599863	0.602599	0.601231	0.599863	0.601231	0.596443	0.595759	0.599863	0.598495	0.597127
381	0.53078	0.56156	0.581395	0.590971	0.595759	0.599179	0.604651	0.609439	0.606703	0.601231	0.608755	0.606019	0.609439	0.601231	0.601915	0.600547	0.601915	0.603283	0.598495	0.597811	0.599863	0.601915	0.601231	0.596443	0.597811	0.593707	0.595759	0.599863	0.598495	0.596443
382	0.531464	0.56156	0.580711	0.588235	0.595075	0.597127	0.605335	0.607387	0.608755	0.601231	0.609439	0.609439	0.609439	0.601915	0.601915	0.599863	0.602599	0.606019	0.602599	0.601231	0.601231	0.603283	0.601915	0.599863	0.597811	0.593707	0.593707	0.599863	0.598495	0.594391
383	0.53078	0.56156	0.580027	0.587551	0.595075	0.597127	0.603967	0.607387	0.608755	0.601231	0.609439	0.610123	0.609439	0.601915	0.602599	0.599863	0.601915	0.606019	0.601915	0.601915	0.601915	0.601915	0.601231	0.599863	0.597811	0.595075	0.593707	0.599863	0.597127	0.595075
384	0.532148	0.562244	0.580711	0.588235	0.595759	0.596443	0.603967	0.608071	0.606703	0.602599	0.608071	0.608755	0.608755	0.600547	0.602599	0.599179	0.602599	0.606019	0.601915	0.601231	0.602599	0.603283	0.600547	0.599863	0.597811	0.596443	0.592339	0.599863	0.597127	0.595759
385	0.532148	0.560192	0.579343	0.586183	0.596443	0.595759	0.603967	0.605335	0.605335	0.603283	0.609439	0.609439	0.610807	0.601231	0.603283	0.601915	0.601915	0.605335	0.602599	0.600547	0.601915	0.601231	0.599179	0.599179	0.598495	0.595759	0.593023	0.598495	0.596443	0.596443
386	0.533516	0.56156	0.580027	0.588919	0.595759	0.597811	0.601915	0.603283	0.606019	0.605335	0.608755	0.609439	0.612859	0.601915	0.601915	0.601231	0.599863	0.603967	0.602599	0.597811	0.598495	0.600547	0.599863	0.598495	0.597127	0.597127	0.593707	0.599179	0.599179	0.597127
387	0.532832	0.563611	0.580711	0.587551	0.593707	0.595759	0.601231	0.602599	0.606019	0.603967	0.609439	0.609439	0.612175	0.602599	0.602599	0.600547	0.599179	0.602599	0.601915	0.596443	0.599179	0.599863	0.600547	0.598495	0.597811	0.597127	0.593707	0.599179	0.597811	0.597811
388	0.532148	0.564295	0.580711	0.585499	0.592339	0.597811	0.603283	0.601915	0.603967	0.601915	0.611491	0.606703	0.611491	0.601915	0.603283	0.603967	0.598495	0.602599	0.600547	0.597811	0.598495	0.599863	0.599179	0.598495	0.597811	0.597811	0.595075	0.597127	0.595759	0.595759
389	0.535568	0.562927	0.580027	0.588235	0.594391	0.597811	0.603967	0.603283	0.603967	0.599863	0.609439	0.607387	0.608755	0.602599	0.604651	0.603967	0.599863	0.601915	0.599179	0.600547	0.602599	0.601915	0.602599	0.599863	0.599179	0.598495	0.597811	0.597127	0.596443	0.595075
390	0.535568	0.568399	0.581395	0.591655	0.598495	0.598495	0.604651	0.601915	0.606019	0.600547	0.607387	0.607387	0.606703	0.601915	0.605335	0.604651	0.601915	0.602599	0.597811	0.601915	0.603283	0.602599	0.602599	0.598495	0.597127	0.597127	0.595075	0.595075	0.595759	0.593707
391	0.532832	0.565663	0.578659	0.589603	0.600547	0.599179	0.601915	0.603967	0.605335	0.597127	0.606703	0.605335	0.604651	0.601231	0.601915	0.604651	0.601915	0.603283	0.601915	0.603283	0.602599	0.601231	0.600547	0.595759	0.595759	0.597127	0.597811	0.595759	0.595759	0.594391
392	0.533516	0.567031	0.578659	0.589603	0.601231	0.600547	0.604651	0.607387	0.605335	0.599863	0.606703	0.606019	0.606019	0.601915	0.601231	0.601915	0.601915	0.601915	0.601231	0.603967	0.603283	0.600547	0.600547	0.596443	0.595759	0.597127	0.599179	0.597811	0.596443	0.594391
393	0.536936	0.571135	0.580027	0.591655	0.601915	0.595759	0.601231	0.601915	0.604651	0.602599	0.607387	0.605335	0.608071	0.600547	0.601231	0.601915	0.603283	0.600547	0.601231	0.602599	0.602599	0.600547	0.600547	0.597127	0.597127	0.598495	0.597811	0.601231	0.594391	0.595075
394	0.536252	0.570451	0.580027	0.592339	0.603967	0.596443	0.603967	0.603967	0.603967	0.603283	0.608755	0.605335	0.608755	0.599863	0.601915	0.601915	0.603283	0.600547	0.601231	0.603283	0.602599	0.600547	0.600547	0.597127	0.597127	0.597811	0.597811	0.601231	0.595075	0.593707
395	0.538304	0.571819	0.580711	0.593023	0.603967	0.596443	0.604651	0.604651	0.606019	0.603283	0.606019	0.606019	0.608755	0.601915	0.601915	0.603967	0.604651	0.601231	0.603283	0.604651	0.603283	0.601915	0.600547	0.597811	0.597811	0.598495	0.597127	0.601231	0.595759	0.595075
396	0.53762	0.572503	0.580711	0.593707	0.603967	0.597811	0.603967	0.603283	0.606703	0.602599	0.606019	0.606019	0.607387	0.602599	0.601231	0.603967	0.603967	0.601915	0.603283	0.603967	0.602599	0.601231	0.600547	0.597127	0.597811	0.597811	0.597127	0.597811	0.592339	0.594391
397	0.53762	0.571819	0.580711	0.593707	0.603967	0.597811	0.604651	0.605335	0.605335	0.601915	0.605335	0.606703	0.606703	0.599863	0.600547	0.604651	0.603283	0.603967	0.603967	0.604651	0.602599	0.599863	0.600547	0.596443	0.597811	0.597811	0.597127	0.598495	0.593707	0.594391
398	0.535568	0.572503	0.580027	0.594391	0.601915	0.597127	0.604651	0.604651	0.602599	0.602599	0.605335	0.610807	0.606703	0.601915	0.604651	0.603967	0.602599	0.602599	0.601915	0.603967	0.601915	0.597127	0.601231	0.598495	0.599179	0.599179	0.599179	0.599863	0.599179	0.599179
399	0.536252	0.572503	0.579343	0.594391	0.602599	0.597127	0.603967	0.604651	0.601915	0.602599	0.606703	0.611491	0.606703	0.601231	0.604651	0.604651	0.602599	0.602599	0.603967	0.602599	0.599863	0.596443	0.601915	0.599179	0.599179	0.600547	0.598495	0.599179	0.599179	0.598495
400	0.536936	0.572503	0.578659	0.595075	0.603967	0.597811	0.603283	0.603967	0.601915	0.602599	0.606019	0.610123	0.607387	0.601915	0.605335	0.603283	0.603283	0.602599	0.605335	0.602599	0.599179	0.597811	0.602599	0.599179	0.597811	0.598495	0.598495	0.599179	0.599179	0.599179
401	0.534884	0.571135	0.578659	0.596443	0.605335	0.600547	0.607387	0.605335	0.603283	0.602599	0.608755	0.612175	0.609439	0.606703	0.605335	0.603283	0.603967	0.604651	0.606019	0.603283	0.597811	0.597127	0.603283	0.599863	0.598495	0.598495	0.599179	0.599863	0.599179	0.601915
402	0.534884	0.569767	0.577291	0.593023	0.603967	0.603967	0.608755	0.606019	0.602599	0.605335	0.606703	0.610807	0.606703	0.607387	0.601915	0.603967	0.604651	0.606019	0.605335	0.605335	0.599863	0.599179	0.601915	0.601915	0.597811	0.597811	0.597127	0.598495	0.599863	0.601915
403	0.536252	0.571135	0.578659	0.593707	0.601231	0.601915	0.609439	0.606703	0.603283	0.603283	0.606019	0.612859	0.609439	0.606703	0.601231	0.605335	0.605335	0.603967	0.605335	0.603283	0.599179	0.598495	0.601231	0.599863	0.597811	0.598495	0.599863	0.599179	0.598495	0.599863
404	0.536252	0.569767	0.580027	0.589603	0.602599	0.600547	0.608755	0.605335	0.604651	0.603967	0.606703	0.612859	0.612175	0.607387	0.601231	0.606019	0.606703	0.602599	0.605335	0.601915	0.596443	0.600547	0.599179	0.596443	0.597811	0.597811	0.600547	0.597127	0.598495	0.599863
405	0.538304	0.572503	0.582079	0.593023	0.605335	0.603283	0.610123	0.607387	0.605335	0.603967	0.607387	0.613543	0.614227	0.606703	0.604651	0.606703	0.604651	0.602599	0.605335	0.601915	0.595075	0.598495	0.597811	0.595759	0.597127	0.597811	0.599863	0.599179	0.600547	0.600547
406	0.538304	0.572503	0.582079	0.594391	0.605335	0.604651	0.609439	0.608071	0.606703	0.601915	0.607387	0.612859	0.613543	0.606703	0.604651	0.606703	0.605335	0.602599	0.604651	0.601915	0.595759	0.598495	0.597811	0.595759	0.596443	0.598495	0.600547	0.599863	0.601231	0.601231
407	0.536936	0.571819	0.582763	0.593707	0.605335	0.605335	0.610123	0.608755	0.606703	0.601231	0.610123	0.612859	0.616279	0.608755	0.603283	0.606703	0.604651	0.602599	0.605335	0.601231	0.596443	0.599179	0.598495	0.596443	0.596443	0.599179	0.600547	0.599863	0.600547	0.601915
408	0.536252	0.570451	0.583447	0.593023	0.606703	0.604651	0.610123	0.609439	0.608071	0.603967	0.610123	0.612175	0.614227	0.609439	0.604651	0.607387	0.606703	0.605335	0.605335	0.598495	0.596443	0.597811	0.597811	0.597127	0.595075	0.601231	0.598495	0.599863	0.600547	0.602599
409	0.5342	0.570451	0.582763	0.592339	0.605335	0.604651	0.610123	0.609439	0.608071	0.603967	0.609439	0.612175	0.614227	0.609439	0.601915	0.607387	0.606019	0.606019	0.605335	0.597127	0.596443	0.597127	0.597127	0.595759	0.594391	0.601915	0.597811	0.599179	0.599863	0.601915
410	0.534884	0.571135	0.583447	0.591655	0.606019	0.603967	0.610807	0.610807	0.607387	0.603283	0.608755	0.611491	0.615595	0.609439	0.601231	0.609439	0.607387	0.606019	0.606019	0.597127	0.595759	0.599179	0.598495	0.595759	0.595075	0.600547	0.598495	0.599863	0.602599	0.603283
411	0.534884	0.573187	0.583447	0.593023	0.604651	0.603967	0.612175	0.608755	0.607387	0.601915	0.610807	0.610807	0.610123	0.607387	0.601915	0.609439	0.609439	0.606019	0.606019	0.597811	0.596443	0.599863	0.599863	0.598495	0.597127	0.599179	0.599863	0.601231	0.602599	0.600547
412	0.532832	0.571819	0.584131	0.593707	0.600547	0.605335	0.614227	0.610807	0.606019	0.601231	0.610123	0.608071	0.611491	0.606019	0.599863	0.608755	0.607387	0.604651	0.606019	0.599179	0.597127	0.599863	0.598495	0.597127	0.598495	0.600547	0.597811	0.603967	0.602599	0.604651
413	0.532832	0.571819	0.581395	0.593707	0.597811	0.606019	0.615595	0.612175	0.603967	0.597811	0.606703	0.608071	0.606703	0.605335	0.597811	0.606019	0.603967	0.603283	0.602599	0.597811	0.598495	0.601231	0.599863	0.597811	0.596443	0.599179	0.597811	0.603967	0.601231	0.605335
414	0.532148	0.571135	0.581395	0.595075	0.595759	0.603967	0.613543	0.608755	0.601915	0.598495	0.605335	0.605335	0.603967	0.603967	0.596443	0.603283	0.606019	0.604651	0.603967	0.600547	0.600547	0.601915	0.601231	0.597811	0.595075	0.597127	0.597127	0.601231	0.599179	0.603283
415	0.532148	0.570451	0.584815	0.595075	0.597811	0.601231	0.614227	0.608071	0.601231	0.597811	0.606019	0.603283	0.604651	0.606019	0.596443	0.601915	0.607387	0.606019	0.604651	0.599863	0.599863	0.599179	0.599863	0.597811	0.595075	0.597127	0.597127	0.601231	0.601231	0.604651
416	0.533516	0.571819	0.584131	0.594391	0.597811	0.602599	0.612175	0.606703	0.602599	0.597811	0.605335	0.605335	0.603967	0.606019	0.595759	0.601915	0.606703	0.606019	0.603967	0.598495	0.600547	0.599179	0.599863	0.597127	0.596443	0.597811	0.596443	0.599863	0.600547	0.603967
417	0.532832	0.575923	0.584815	0.593023	0.598495	0.605335	0.612859	0.612175	0.608755	0.597811	0.604651	0.605335	0.604651	0.604651	0.595075	0.602599	0.604651	0.605335	0.603967	0.599863	0.600547	0.598495	0.599863	0.597127	0.597811	0.598495	0.597127	0.599863	0.599179	0.601915
418	0.530096	0.573871	0.584131	0.592339	0.597127	0.603283	0.611491	0.611491	0.608071	0.597811	0.605335	0.603967	0.604651	0.603967	0.595075	0.602599	0.601231	0.604651	0.603967	0.598495	0.600547	0.599179	0.601231	0.597127	0.598495	0.599179	0.597811	0.599179	0.598495	0.601231
419	0.52736	0.573187	0.583447	0.594391	0.597127	0.603283	0.612175	0.610807	0.608071	0.597127	0.603967	0.604651	0.604651	0.605335	0.596443	0.603967	0.601915	0.602599	0.601231	0.597811	0.599863	0.600547	0.599863	0.596443	0.599179	0.598495	0.597811	0.599863	0.598495	0.601231
420	0.525308	0.571135	0.577975	0.593707	0.597811	0.601915	0.609439	0.607387	0.606703	0.599179	0.606703	0.606019	0.603967	0.604651	0.597127	0.604651	0.603967	0.606019	0.601231	0.601231	0.601231	0.602599	0.601231	0.598495	0.600547	0.600547	0.599863	0.599863	0.601231	0.601231
421	0.525992	0.571135	0.577975	0.593707	0.597811	0.601915	0.608755	0.602599	0.606019	0.597811	0.603967	0.605335	0.602599	0.601915	0.599179	0.604651	0.603967	0.606019	0.600547	0.600547	0.600547	0.602599	0.599863	0.598495	0.600547	0.601915	0.601915	0.600547	0.601915	0.601915
422	0.53078	0.571135	0.579343	0.594391	0.599863	0.600547	0.609439	0.605335	0.607387	0.602599	0.604651	0.606703	0.606019	0.603283	0.603283	0.607387	0.609439	0.606703	0.603967	0.602599	0.602599	0.606019	0.603967	0.601915	0.602599	0.603283	0.604651	0.603283	0.603967	0.605335
423	0.53078	0.570451	0.580027	0.593023	0.597127	0.599863	0.608755	0.605335	0.606703	0.601915	0.603967	0.606703	0.606019	0.603967	0.604651	0.608071	0.611491	0.608071	0.604651	0.603967	0.603967	0.606703	0.603283	0.601915	0.602599	0.603967	0.604651	0.603967	0.603967	0.604651
424	0.528044	0.570451	0.580711	0.594391	0.601231	0.601231	0.608755	0.606703	0.606703	0.600547	0.603283	0.606703	0.605335	0.604651	0.603967	0.606703	0.611491	0.607387	0.605335	0.603967	0.603967	0.606019	0.603283	0.601231	0.601915	0.603283	0.603967	0.602599	0.603283	0.604651
425	0.530096	0.570451	0.582079	0.594391	0.599863	0.601231	0.610807	0.609439	0.605335	0.601915	0.605335	0.608755	0.604651	0.604651	0.603967	0.608755	0.612859	0.605335	0.606019	0.606019	0.603967	0.605335	0.601915	0.601231	0.603283	0.602599	0.603283	0.601915	0.602599	0.603967
426	0.532832	0.571135	0.584815	0.595075	0.599863	0.599863	0.610807	0.608071	0.605335	0.606019	0.605335	0.608071	0.606019	0.605335	0.604651	0.606019	0.610807	0.606019	0.607387	0.603967	0.603283	0.604651	0.601915	0.601231	0.599179	0.602599	0.603283	0.601915	0.604651	0.603967
427	0.533516	0.573187	0.584815	0.598495	0.600547	0.599179	0.611491	0.608071	0.606019	0.606019	0.603967	0.607387	0.605335	0.606019	0.603283	0.606019	0.610123	0.606019	0.605335	0.603967	0.602599	0.603283	0.599863	0.601231	0.599863	0.602599	0.604651	0.604651	0.603967	0.604651
428	0.534884	0.573871	0.585499	0.599863	0.600547	0.600547	0.611491	0.610807	0.606703	0.608071	0.606019	0.607387	0.608071	0.605335	0.603967	0.604651	0.608755	0.606019	0.606703	0.603967	0.602599	0.603283	0.599863	0.600547	0.600547	0.602599	0.604651	0.606703	0.603967	0.604651
429	0.533516	0.573187	0.585499	0.599863	0.601915	0.599863	0.611491	0.611491	0.606019	0.607387	0.606019	0.607387	0.607387	0.606019	0.603967	0.605335	0.608755	0.606019	0.606019	0.604651	0.601915	0.603283	0.600547	0.600547	0.600547	0.602599	0.604651	0.606019	0.604651	0.604651
430	0.535568	0.575239	0.586183	0.597811	0.600547	0.598495	0.610807	0.608755	0.605335	0.606703	0.607387	0.606703	0.610807	0.605335	0.603283	0.603967	0.608071	0.606019	0.606703	0.603967	0.601915	0.601231	0.598495	0.598495	0.601915	0.600547	0.602599	0.603967	0.603283	0.602599
431	0.532148	0.572503	0.584131	0.593023	0.599179	0.597127	0.610123	0.608071	0.605335	0.606019	0.606019	0.606019	0.610807	0.603967	0.605335	0.604651	0.606703	0.606019	0.607387	0.606019	0.601915	0.603283	0.600547	0.599179	0.601915	0.599179	0.599863	0.601915	0.602599	0.603967
432	0.532148	0.571819	0.584131	0.592339	0.597811	0.598495	0.609439	0.608755	0.605335	0.605335	0.606703	0.607387	0.611491	0.606019	0.606019	0.607387	0.606703	0.605335	0.606703	0.607387	0.603283	0.603967	0.601231	0.599863	0.602599	0.599179	0.599863	0.602599	0.601915	0.602599
433	0.532148	0.573871	0.586183	0.593707	0.598495	0.599179	0.608755	0.609439	0.605335	0.606019	0.605335	0.608755	0.612859	0.606703	0.607387	0.608755	0.607387	0.606703	0.606703	0.606703	0.603283	0.603967	0.602599	0.601231	0.603283	0.600547	0.599863	0.601231	0.601915	0.601915
434	0.530096	0.571819	0.586183	0.594391	0.598495	0.600547	0.606019	0.607387	0.605335	0.603967	0.604651	0.606019	0.611491	0.606703	0.606019	0.608071	0.606703	0.607387	0.608071	0.607387	0.603283	0.603967	0.604651	0.603283	0.603283	0.602599	0.601231	0.601915	0.602599	0.601915
435	0.528728	0.571135	0.588919	0.593023	0.597127	0.599863	0.604651	0.606703	0.603967	0.602599	0.605335	0.607387	0.611491	0.606019	0.605335	0.606703	0.606703	0.607387	0.608071	0.607387	0.603283	0.604651	0.603967	0.603283	0.603283	0.601915	0.601231	0.601915	0.603283	0.601231
436	0.530096	0.571135	0.589603	0.591655	0.597127	0.598495	0.604651	0.608071	0.603283	0.603283	0.605335	0.605335	0.607387	0.608071	0.606019	0.608071	0.608071	0.606703	0.606703	0.606019	0.603283	0.603967	0.604651	0.604651	0.602599	0.601915	0.603283	0.603283	0.601915	0.601915
437	0.53078	0.570451	0.587551	0.588919	0.596443	0.599863	0.606019	0.608755	0.604651	0.603967	0.606703	0.607387	0.607387	0.605335	0.606019	0.606019	0.606703	0.606019	0.606703	0.609439	0.601915	0.603283	0.603283	0.599863	0.601915	0.601231	0.602599	0.601231	0.601231	0.602599
438	0.528728	0.568399	0.585499	0.586867	0.597127	0.599863	0.608071	0.609439	0.603967	0.601231	0.608071	0.607387	0.606703	0.605335	0.606019	0.604651	0.605335	0.604651	0.604651	0.607387	0.602599	0.603967	0.603967	0.600547	0.603283	0.602599	0.604651	0.601915	0.601915	0.602599
439	0.528728	0.569083	0.586867	0.586867	0.596443	0.599179	0.606703	0.608071	0.603283	0.598495	0.605335	0.607387	0.606019	0.606703	0.605335	0.606703	0.605335	0.606019	0.605335	0.606019	0.602599	0.602599	0.602599	0.601231	0.603283	0.601231	0.605335	0.603283	0.603283	0.602599
440	0.526676	0.567715	0.584815	0.584131	0.595075	0.596443	0.606019	0.608755	0.605335	0.601231	0.604651	0.609439	0.602599	0.606703	0.603967	0.607387	0.605335	0.605335	0.606703	0.604651	0.601231	0.601231	0.599863	0.601915	0.601231	0.601231	0.606019	0.601915	0.602599	0.601915
441	0.52736	0.566347	0.586183	0.585499	0.597127	0.597811	0.600547	0.605335	0.601915	0.601231	0.606019	0.608755	0.604651	0.607387	0.605335	0.606019	0.604651	0.605335	0.605335	0.603967	0.600547	0.601915	0.599179	0.599863	0.601231	0.600547	0.603283	0.601915	0.599863	0.601915
442	0.526676	0.564295	0.586183	0.588919	0.599179	0.598495	0.604651	0.608755	0.603967	0.599863	0.606703	0.608071	0.606019	0.608071	0.605335	0.607387	0.607387	0.607387	0.606703	0.604651	0.601915	0.603283	0.599863	0.600547	0.601231	0.601231	0.603967	0.602599	0.601231	0.602599
443	0.52394	0.562927	0.584815	0.587551	0.597127	0.597127	0.604651	0.606703	0.603967	0.599179	0.603967	0.607387	0.607387	0.606019	0.605335	0.606703	0.608755	0.608071	0.607387	0.606703	0.603283	0.603967	0.601231	0.600547	0.601231	0.601915	0.605335	0.603967	0.603967	0.601915
444	0.52394	0.562927	0.584815	0.587551	0.596443	0.596443	0.605335	0.607387	0.604651	0.599179	0.603283	0.610123	0.606703	0.607387	0.603967	0.606019	0.608755	0.608755	0.605335	0.604651	0.601231	0.603967	0.600547	0.600547	0.601915	0.601915	0.603967	0.603967	0.603967	0.603967
445	0.52394	0.563611	0.584131	0.587551	0.596443	0.595075	0.604651	0.606703	0.602599	0.598495	0.603283	0.607387	0.607387	0.609439	0.605335	0.608071	0.610123	0.611491	0.607387	0.606703	0.603283	0.603283	0.599179	0.599863	0.601915	0.601231	0.603967	0.603967	0.603283	0.602599
446	0.523256	0.564295	0.584131	0.588919	0.594391	0.594391	0.605335	0.605335	0.605335	0.599179	0.603283	0.608071	0.607387	0.608071	0.606703	0.609439	0.610123	0.610807	0.606703	0.605335	0.604651	0.603967	0.600547	0.598495	0.602599	0.603283	0.603967	0.605335	0.602599	0.603967
447	0.521888	0.562244	0.582079	0.589603	0.594391	0.595759	0.606703	0.605335	0.605335	0.597811	0.599863	0.608071	0.608071	0.606703	0.605335	0.608071	0.610807	0.610807	0.608071	0.606703	0.604651	0.605335	0.601231	0.600547	0.603967	0.604651	0.606703	0.607387	0.605335	0.606703
448	0.52394	0.564979	0.583447	0.589603	0.591655	0.597127	0.604651	0.602599	0.603967	0.597811	0.597127	0.609439	0.608071	0.606019	0.605335	0.606703	0.609439	0.610123	0.607387	0.606703	0.603283	0.604651	0.600547	0.600547	0.603283	0.603967	0.606703	0.608071	0.605335	0.606019
449	0.521204	0.562244	0.582079	0.589603	0.593023	0.594391	0.600547	0.601915	0.605335	0.596443	0.598495	0.610807	0.608755	0.606703	0.603967	0.606703	0.610807	0.610123	0.607387	0.606703	0.602599	0.604651	0.600547	0.601231	0.601915	0.604651	0.606703	0.606703	0.605335	0.606019
450	0.522572	0.562927	0.584815	0.590971	0.593707	0.597127	0.603283	0.601915	0.606703	0.597127	0.599863	0.611491	0.609439	0.607387	0.606019	0.605335	0.608071	0.609439	0.604651	0.604651	0.601915	0.604651	0.600547	0.600547	0.601915	0.605335	0.607387	0.607387	0.605335	0.606019
451	0.52394	0.567715	0.585499	0.593023	0.595759	0.599863	0.606019	0.605335	0.607387	0.599863	0.599179	0.612175	0.607387	0.606703	0.606019	0.602599	0.606019	0.607387	0.605335	0.602599	0.601915	0.604651	0.601231	0.602599	0.601915	0.607387	0.604651	0.606703	0.608071	0.605335
452	0.523256	0.564979	0.586183	0.595075	0.596443	0.597127	0.603967	0.603967	0.606703	0.602599	0.602599	0.611491	0.606019	0.606703	0.606019	0.604651	0.606703	0.606703	0.608071	0.607387	0.603967	0.603967	0.604651	0.601231	0.603283	0.606703	0.606019	0.606703	0.605335	0.604651
453	0.524624	0.565663	0.587551	0.598495	0.603283	0.603283	0.606703	0.607387	0.607387	0.605335	0.607387	0.614227	0.608755	0.610807	0.608755	0.606703	0.607387	0.607387	0.607387	0.608755	0.607387	0.605335	0.603967	0.601915	0.604651	0.604651	0.603283	0.606019	0.603283	0.603283
454	0.524624	0.566347	0.588235	0.597127	0.602599	0.602599	0.607387	0.607387	0.606703	0.605335	0.607387	0.614911	0.608071	0.608755	0.606703	0.606703	0.606019	0.606019	0.606019	0.607387	0.606703	0.604651	0.601915	0.601915	0.604651	0.604651	0.602599	0.606019	0.603283	0.601915
455	0.524624	0.567031	0.587551	0.594391	0.602599	0.602599	0.608755	0.608071	0.606703	0.604651	0.608071	0.615595	0.612859	0.609439	0.607387	0.608071	0.606019	0.607387	0.607387	0.608071	0.609439	0.607387	0.603283	0.603283	0.605335	0.603283	0.605335	0.606019	0.603283	0.602599
456	0.52394	0.566347	0.587551	0.593707	0.601231	0.601915	0.608071	0.606703	0.603967	0.601231	0.606703	0.612859	0.610807	0.606703	0.608071	0.608071	0.608071	0.607387	0.609439	0.609439	0.610123	0.606703	0.603283	0.606019	0.605335	0.603967	0.606703	0.606703	0.604651	0.602599
457	0.522572	0.565663	0.586867	0.592339	0.601915	0.601915	0.607387	0.607387	0.605335	0.600547	0.605335	0.612175	0.613543	0.606703	0.607387	0.606703	0.607387	0.607387	0.610807	0.612859	0.610123	0.608071	0.602599	0.603967	0.606019	0.604651	0.603967	0.606703	0.604651	0.601915
458	0.521888	0.564295	0.587551	0.593023	0.601231	0.603283	0.607387	0.606019	0.605335	0.599179	0.603967	0.610123	0.610807	0.606703	0.608755	0.607387	0.608071	0.605335	0.610123	0.612859	0.608071	0.606703	0.601231	0.603283	0.605335	0.604651	0.603967	0.607387	0.605335	0.601915
459	0.521888	0.566347	0.590287	0.595759	0.604651	0.604651	0.609439	0.607387	0.607387	0.603283	0.601915	0.610123	0.611491	0.608755	0.608071	0.608071	0.607387	0.605335	0.610123	0.612859	0.609439	0.608755	0.604651	0.605335	0.605335	0.606703	0.604651	0.607387	0.604651	0.601915
460	0.523256	0.566347	0.590971	0.595075	0.603283	0.603967	0.608071	0.607387	0.605335	0.603283	0.602599	0.610807	0.612175	0.608071	0.606703	0.606703	0.606703	0.606703	0.612175	0.612859	0.608071	0.607387	0.604651	0.601915	0.603283	0.605335	0.603283	0.606703	0.602599	0.598495
461	0.526676	0.568399	0.589603	0.595759	0.603967	0.606703	0.607387	0.606019	0.606019	0.606019	0.603283	0.611491	0.612859	0.608755	0.608071	0.606019	0.608071	0.608071	0.610807	0.612859	0.608071	0.606019	0.604651	0.601915	0.601915	0.603967	0.603283	0.606019	0.602599	0.599179
462	0.525992	0.568399	0.590971	0.595759	0.605335	0.603967	0.606703	0.605335	0.603967	0.604651	0.606019	0.608071	0.612175	0.608071	0.608071	0.606019	0.608071	0.608755	0.610807	0.612859	0.607387	0.607387	0.603967	0.599863	0.599863	0.601915	0.599179	0.605335	0.601915	0.599179
463	0.52394	0.569767	0.590971	0.595075	0.605335	0.602599	0.606703	0.606019	0.604651	0.604651	0.605335	0.610123	0.612175	0.610123	0.608755	0.605335	0.610807	0.608755	0.612175	0.609439	0.608071	0.607387	0.603967	0.600547	0.600547	0.603283	0.599863	0.605335	0.601231	0.599863
464	0.524624	0.569083	0.591655	0.594391	0.604651	0.602599	0.606703	0.606019	0.604651	0.604651	0.605335	0.610123	0.612859	0.610807	0.608755	0.605335	0.610123	0.608071	0.612859	0.610123	0.608071	0.607387	0.604651	0.599863	0.600547	0.603283	0.601231	0.605335	0.601915	0.599179
465	0.529412	0.568399	0.593707	0.593023	0.603967	0.602599	0.603283	0.604651	0.603967	0.604651	0.603283	0.609439	0.612859	0.609439	0.608071	0.606019	0.609439	0.606703	0.610123	0.609439	0.607387	0.608071	0.603283	0.600547	0.600547	0.603967	0.600547	0.603967	0.601231	0.599179
466	0.528728	0.567715	0.593023	0.592339	0.604651	0.602599	0.603967	0.606019	0.603967	0.604651	0.602599	0.610123	0.610807	0.608755	0.608071	0.604651	0.608755	0.606703	0.609439	0.610807	0.607387	0.608755	0.603967	0.601915	0.601231	0.602599	0.599863	0.602599	0.601231	0.599863
467	0.528728	0.569083	0.593707	0.593023	0.605335	0.602599	0.602599	0.604651	0.603967	0.604651	0.603283	0.611491	0.611491	0.608755	0.606019	0.606019	0.608755	0.606019	0.609439	0.610123	0.606019	0.608071	0.605335	0.601231	0.600547	0.601915	0.599179	0.602599	0.601915	0.599863
468	0.52736	0.567715	0.594391	0.595075	0.604651	0.602599	0.600547	0.603283	0.604651	0.604651	0.603967	0.611491	0.608755	0.604651	0.608071	0.606703	0.608071	0.605335	0.610807	0.609439	0.607387	0.609439	0.606019	0.599863	0.599863	0.602599	0.599863	0.601915	0.600547	0.600547
469	0.526676	0.567715	0.594391	0.595075	0.603967	0.600547	0.601915	0.604651	0.604651	0.603967	0.604651	0.610807	0.609439	0.602599	0.608071	0.605335	0.607387	0.605335	0.610807	0.609439	0.607387	0.611491	0.606019	0.601231	0.599863	0.603283	0.599863	0.601915	0.600547	0.599863
470	0.528044	0.569767	0.595759	0.594391	0.604651	0.603283	0.603283	0.607387	0.606019	0.603283	0.603283	0.609439	0.608071	0.601915	0.608755	0.606019	0.608071	0.608755	0.608755	0.608755	0.606019	0.608755	0.607387	0.603967	0.599863	0.602599	0.599863	0.601915	0.603283	0.598495
471	0.531464	0.573871	0.597127	0.597127	0.607387	0.603283	0.605335	0.608755	0.608071	0.603967	0.605335	0.613543	0.610807	0.602599	0.607387	0.606703	0.609439	0.609439	0.609439	0.609439	0.605335	0.608071	0.607387	0.603967	0.601915	0.601231	0.600547	0.601915	0.600547	0.601915
472	0.531464	0.572503	0.595075	0.597811	0.607387	0.603967	0.605335	0.608071	0.608755	0.604651	0.604651	0.612175	0.610123	0.603967	0.608755	0.606703	0.607387	0.609439	0.609439	0.609439	0.605335	0.608071	0.607387	0.603283	0.601231	0.602599	0.600547	0.601915	0.599863	0.601915
473	0.53078	0.572503	0.593707	0.599179	0.606019	0.603967	0.606703	0.608755	0.608755	0.604651	0.605335	0.611491	0.608755	0.604651	0.606703	0.608071	0.608755	0.610123	0.608755	0.610123	0.606703	0.608071	0.608755	0.605335	0.603283	0.603967	0.602599	0.604651	0.602599	0.601915
474	0.53078	0.571819	0.594391	0.595759	0.604651	0.601915	0.605335	0.607387	0.608071	0.603967	0.604651	0.611491	0.609439	0.605335	0.606703	0.608071	0.608071	0.610807	0.610123	0.610123	0.607387	0.608755	0.609439	0.606019	0.603967	0.602599	0.602599	0.605335	0.603283	0.603283
475	0.532832	0.575239	0.594391	0.590971	0.605335	0.602599	0.606019	0.606703	0.606703	0.607387	0.607387	0.610123	0.614911	0.608071	0.606703	0.610123	0.610123	0.610123	0.609439	0.610807	0.607387	0.609439	0.607387	0.606019	0.605335	0.601915	0.603283	0.605335	0.603967	0.602599
476	0.533516	0.574555	0.594391	0.590287	0.610123	0.603283	0.606703	0.608071	0.606019	0.609439	0.608071	0.611491	0.613543	0.606703	0.606703	0.610807	0.611491	0.608755	0.609439	0.611491	0.606703	0.608071	0.608071	0.605335	0.604651	0.601915	0.603283	0.603283	0.603967	0.604651
477	0.534884	0.574555	0.594391	0.593707	0.610123	0.605335	0.604651	0.605335	0.605335	0.608755	0.608071	0.609439	0.609439	0.606019	0.606703	0.612859	0.610807	0.608071	0.608755	0.610807	0.605335	0.607387	0.605335	0.603967	0.606019	0.600547	0.600547	0.601915	0.601915	0.603967
478	0.534884	0.577291	0.591655	0.591655	0.608755	0.603283	0.602599	0.608071	0.606019	0.608755	0.608071	0.608071	0.608071	0.606019	0.610807	0.611491	0.609439	0.610123	0.608755	0.608071	0.607387	0.608755	0.606703	0.603967	0.606019	0.601915	0.601915	0.602599	0.602599	0.604651
479	0.531464	0.575239	0.591655	0.595075	0.608755	0.603967	0.601231	0.607387	0.606019	0.606703	0.607387	0.608071	0.611491	0.610807	0.610807	0.612175	0.609439	0.608755	0.608071	0.608071	0.606703	0.608755	0.604651	0.601915	0.606019	0.601915	0.601231	0.602599	0.601915	0.604651
480	0.531464	0.573871	0.588919	0.590971	0.609439	0.605335	0.603283	0.605335	0.606019	0.606703	0.604651	0.607387	0.608755	0.610123	0.611491	0.610807	0.609439	0.608755	0.610123	0.608755	0.608071	0.608755	0.605335	0.605335	0.603967	0.601231	0.600547	0.601231	0.601231	0.603283
481	0.532148	0.573871	0.588235	0.590971	0.609439	0.603967	0.604651	0.605335	0.606019	0.606703	0.604651	0.608071	0.609439	0.608071	0.612175	0.612859	0.608071	0.607387	0.609439	0.608071	0.608071	0.607387	0.605335	0.604651	0.605335	0.601231	0.600547	0.600547	0.599179	0.602599
482	0.531464	0.571135	0.587551	0.590287	0.608071	0.603283	0.604651	0.604651	0.604651	0.606703	0.604651	0.607387	0.607387	0.608071	0.611491	0.613543	0.610123	0.608755	0.607387	0.608071	0.607387	0.608071	0.605335	0.606019	0.605335	0.601231	0.599863	0.599863	0.599863	0.601915
483	0.531464	0.571135	0.587551	0.589603	0.607387	0.603283	0.604651	0.603967	0.603967	0.605335	0.604651	0.607387	0.606703	0.609439	0.610807	0.613543	0.612175	0.609439	0.606703	0.608071	0.606703	0.608071	0.606019	0.606019	0.605335	0.601915	0.599863	0.600547	0.599863	0.601915
484	0.53078	0.573187	0.589603	0.590971	0.606019	0.601231	0.603283	0.604651	0.604651	0.605335	0.607387	0.608755	0.606703	0.612859	0.611491	0.612175	0.610123	0.610807	0.607387	0.609439	0.608755	0.608071	0.605335	0.606703	0.606019	0.601915	0.599179	0.599863	0.602599	0.600547
485	0.533516	0.574555	0.590287	0.593023	0.607387	0.601915	0.606019	0.601231	0.605335	0.605335	0.608071	0.604651	0.604651	0.611491	0.610123	0.610807	0.612175	0.611491	0.606703	0.607387	0.608755	0.608071	0.605335	0.606703	0.605335	0.601915	0.600547	0.602599	0.602599	0.599179
486	0.532832	0.575239	0.590971	0.592339	0.606703	0.599863	0.606019	0.601915	0.606019	0.606019	0.608755	0.606703	0.608071	0.613543	0.610807	0.608755	0.610807	0.610807	0.606703	0.606019	0.608071	0.606019	0.604651	0.606019	0.606019	0.601915	0.602599	0.603283	0.603283	0.599179
487	0.5342	0.576607	0.592339	0.592339	0.607387	0.600547	0.605335	0.601915	0.604651	0.606703	0.608071	0.605335	0.607387	0.614911	0.610123	0.606703	0.610807	0.610807	0.606019	0.604651	0.608071	0.606703	0.606019	0.604651	0.606019	0.603283	0.602599	0.602599	0.599863	0.601231
488	0.536252	0.576607	0.593023	0.592339	0.607387	0.601231	0.604651	0.601915	0.603967	0.608755	0.610123	0.606019	0.607387	0.612175	0.609439	0.606703	0.610123	0.610807	0.606019	0.603967	0.608071	0.606019	0.606019	0.603967	0.606019	0.604651	0.602599	0.604651	0.600547	0.600547
489	0.538304	0.575239	0.591655	0.591655	0.607387	0.601915	0.603283	0.601915	0.603967	0.606019	0.610123	0.607387	0.608071	0.612859	0.611491	0.608755	0.610123	0.610807	0.604651	0.603967	0.606703	0.606019	0.608071	0.604651	0.607387	0.603967	0.602599	0.603967	0.600547	0.600547
490	0.538988	0.575923	0.589603	0.588235	0.606019	0.598495	0.603283	0.601915	0.606019	0.604651	0.606019	0.608755	0.608071	0.608755	0.610807	0.608071	0.608755	0.608755	0.606019	0.605335	0.606019	0.607387	0.605335	0.606019	0.607387	0.600547	0.601915	0.603967	0.598495	0.600547
491	0.538304	0.578659	0.593023	0.589603	0.605335	0.599179	0.602599	0.602599	0.605335	0.605335	0.605335	0.605335	0.608755	0.609439	0.610807	0.609439	0.610123	0.609439	0.606019	0.604651	0.606019	0.608071	0.605335	0.607387	0.606703	0.602599	0.601915	0.602599	0.599179	0.599863
492	0.536936	0.579343	0.593023	0.589603	0.605335	0.597811	0.601915	0.606703	0.606703	0.607387	0.604651	0.607387	0.605335	0.608071	0.609439	0.607387	0.610807	0.608755	0.605335	0.603967	0.606703	0.608071	0.608071	0.610123	0.607387	0.601915	0.601231	0.599179	0.601231	0.600547
493	0.535568	0.577975	0.592339	0.590287	0.606703	0.595759	0.602599	0.608755	0.610807	0.608071	0.608071	0.608071	0.606019	0.610807	0.608755	0.606703	0.610123	0.609439	0.605335	0.605335	0.607387	0.609439	0.610807	0.608755	0.607387	0.601915	0.601231	0.599863	0.599179	0.601231
494	0.533516	0.578659	0.592339	0.589603	0.603967	0.593023	0.600547	0.608071	0.607387	0.608755	0.606703	0.606703	0.604651	0.608755	0.607387	0.607387	0.608755	0.607387	0.604651	0.606703	0.608755	0.608755	0.610807	0.607387	0.607387	0.602599	0.601915	0.599179	0.599179	0.601231
495	0.531464	0.575923	0.593023	0.590287	0.603967	0.593707	0.601915	0.605335	0.606703	0.609439	0.608755	0.608071	0.605335	0.609439	0.609439	0.608071	0.610123	0.606703	0.606703	0.606019	0.610123	0.610123	0.610807	0.606703	0.607387	0.601915	0.602599	0.599863	0.601915	0.602599
496	0.528728	0.578659	0.592339	0.588919	0.606019	0.595075	0.601231	0.603967	0.608755	0.610123	0.607387	0.608071	0.603967	0.610807	0.609439	0.605335	0.609439	0.605335	0.604651	0.606019	0.607387	0.607387	0.610123	0.608071	0.606019	0.603283	0.602599	0.598495	0.603967	0.601915
497	0.530096	0.581395	0.593023	0.590287	0.606019	0.595075	0.602599	0.606019	0.607387	0.612859	0.608755	0.608755	0.604651	0.610123	0.610123	0.605335	0.608755	0.608071	0.604651	0.606703	0.609439	0.607387	0.608755	0.607387	0.605335	0.603283	0.603967	0.599863	0.603967	0.601231
498	0.53078	0.579343	0.590287	0.589603	0.606703	0.596443	0.602599	0.606703	0.609439	0.612859	0.610123	0.610123	0.603283	0.610123	0.608071	0.604651	0.608755	0.606703	0.604651	0.608071	0.608755	0.607387	0.607387	0.607387	0.605335	0.603283	0.603967	0.600547	0.603283	0.601231
499	0.530096	0.578659	0.589603	0.590287	0.604651	0.598495	0.602599	0.605335	0.610807	0.611491	0.610123	0.608755	0.604651	0.612859	0.610123	0.606703	0.609439	0.608755	0.604651	0.607387	0.608755	0.608071	0.608755	0.606019	0.606019	0.602599	0.605335	0.601915	0.599863	0.601231
500	0.532832	0.582763	0.596443	0.592339	0.604651	0.599179	0.605335	0.604651	0.611491	0.612175	0.612859	0.610807	0.609439	0.609439	0.609439	0.606019	0.610123	0.608071	0.605335	0.607387	0.610807	0.609439	0.609439	0.607387	0.606019	0.603967	0.606703	0.603967	0.601915	0.603967
501	0.53078	0.582079	0.595759	0.594391	0.604651	0.599179	0.604651	0.603283	0.612175	0.608071	0.610807	0.610123	0.608755	0.610123	0.608755	0.606019	0.606703	0.607387	0.604651	0.606019	0.610123	0.608755	0.608755	0.607387	0.606703	0.603283	0.606019	0.604651	0.601231	0.604651
502	0.53078	0.582079	0.595075	0.594391	0.603967	0.597811	0.603967	0.605335	0.611491	0.608071	0.610123	0.612175	0.608755	0.610807	0.609439	0.606703	0.606019	0.608071	0.605335	0.608071	0.610123	0.608755	0.606703	0.608071	0.607387	0.603967	0.606703	0.604651	0.599863	0.603283
503	0.530096	0.582763	0.594391	0.594391	0.603967	0.597811	0.603967	0.606019	0.611491	0.608071	0.608755	0.611491	0.608071	0.610807	0.610807	0.606703	0.606019	0.608071	0.605335	0.608071	0.610807	0.608755	0.607387	0.607387	0.607387	0.604651	0.606703	0.604651	0.599863	0.603283
504	0.528728	0.578659	0.595759	0.592339	0.603283	0.597127	0.603967	0.605335	0.610807	0.607387	0.609439	0.611491	0.607387	0.611491	0.609439	0.606019	0.605335	0.606703	0.604651	0.608755	0.609439	0.608071	0.607387	0.607387	0.608071	0.605335	0.605335	0.602599	0.598495	0.602599
505	0.52736	0.577975	0.595759	0.593707	0.604651	0.597127	0.605335	0.606019	0.608755	0.607387	0.611491	0.610123	0.606703	0.611491	0.608755	0.605335	0.603967	0.606703	0.603283	0.608755	0.609439	0.608071	0.607387	0.608755	0.608071	0.606019	0.605335	0.603283	0.597811	0.602599
506	0.528728	0.577975	0.595759	0.593023	0.608071	0.598495	0.604651	0.604651	0.606703	0.606019	0.612175	0.607387	0.606019	0.611491	0.608071	0.603967	0.603967	0.606703	0.603283	0.607387	0.609439	0.606019	0.607387	0.608755	0.607387	0.603283	0.605335	0.601915	0.597127	0.601231
507	0.528728	0.577291	0.593707	0.590971	0.607387	0.601231	0.606019	0.603967	0.606703	0.606703	0.612175	0.605335	0.606019	0.611491	0.608755	0.608071	0.604651	0.605335	0.603283	0.606703	0.608071	0.604651	0.607387	0.609439	0.607387	0.603967	0.605335	0.602599	0.598495	0.601915
508	0.530096	0.579343	0.593023	0.590287	0.607387	0.599863	0.608071	0.603283	0.607387	0.606019	0.610807	0.606019	0.606703	0.611491	0.609439	0.608071	0.603283	0.603283	0.603967	0.606019	0.608071	0.604651	0.608755	0.610123	0.608071	0.604651	0.605335	0.602599	0.600547	0.603967
509	0.531464	0.577975	0.590971	0.590971	0.608071	0.600547	0.606019	0.602599	0.608071	0.604651	0.609439	0.604651	0.605335	0.611491	0.608071	0.605335	0.602599	0.601231	0.601915	0.607387	0.607387	0.606703	0.608755	0.608755	0.609439	0.606019	0.606019	0.600547	0.601915	0.603967
510	0.533516	0.580711	0.590287	0.588919	0.606703	0.599863	0.606703	0.603283	0.609439	0.606019	0.610807	0.603283	0.608071	0.611491	0.608071	0.604651	0.602599	0.602599	0.601915	0.607387	0.605335	0.607387	0.608071	0.608071	0.608755	0.606019	0.605335	0.599863	0.601231	0.603283
511	0.532148	0.580027	0.591655	0.589603	0.609439	0.601231	0.608755	0.606019	0.610123	0.606703	0.610807	0.603283	0.608755	0.611491	0.608755	0.605335	0.601915	0.603967	0.602599	0.607387	0.606703	0.607387	0.608755	0.609439	0.608755	0.603967	0.603967	0.600547	0.601231	0.603283
512	0.531464	0.579343	0.591655	0.589603	0.608755	0.601231	0.608071	0.607387	0.611491	0.607387	0.610123	0.603283	0.608071	0.609439	0.608071	0.606019	0.601915	0.603967	0.602599	0.606703	0.606703	0.606703	0.608071	0.609439	0.608755	0.603967	0.603283	0.600547	0.600547	0.603283
513	0.532148	0.577975	0.591655	0.589603	0.608071	0.600547	0.608755	0.608755	0.612175	0.607387	0.610123	0.603967	0.607387	0.609439	0.608071	0.605335	0.602599	0.603967	0.603283	0.606019	0.608071	0.608071	0.608755	0.609439	0.610123	0.603967	0.603967	0.601231	0.599863	0.603283
514	0.5342	0.578659	0.591655	0.590971	0.608071	0.602599	0.608755	0.608071	0.611491	0.606703	0.610807	0.603967	0.608755	0.608755	0.607387	0.605335	0.601915	0.603283	0.604651	0.606019	0.608071	0.609439	0.608755	0.610123	0.610123	0.604651	0.604651	0.601231	0.599863	0.602599
515	0.534884	0.580027	0.590287	0.592339	0.607387	0.604651	0.608071	0.608755	0.612175	0.605335	0.610807	0.606019	0.608755	0.608755	0.610123	0.606019	0.603967	0.604651	0.606019	0.608071	0.609439	0.609439	0.608755	0.609439	0.608755	0.604651	0.607387	0.604651	0.600547	0.603283
516	0.532148	0.577975	0.588919	0.591655	0.605335	0.604651	0.606703	0.606019	0.610123	0.606703	0.610807	0.606019	0.608755	0.608071	0.608755	0.606019	0.603283	0.602599	0.605335	0.607387	0.608755	0.610123	0.608755	0.607387	0.609439	0.603283	0.606019	0.603967	0.599863	0.602599
517	0.529412	0.575239	0.591655	0.593023	0.604651	0.602599	0.603967	0.602599	0.609439	0.609439	0.610807	0.606019	0.608755	0.607387	0.607387	0.604651	0.604651	0.603283	0.606019	0.606703	0.608071	0.610123	0.606019	0.610807	0.608755	0.602599	0.604651	0.601231	0.603283	0.603967
518	0.530096	0.576607	0.593023	0.592339	0.606703	0.603967	0.602599	0.602599	0.608755	0.608071	0.610807	0.603283	0.608755	0.608755	0.606019	0.604651	0.603283	0.603967	0.603967	0.607387	0.609439	0.609439	0.604651	0.608755	0.608071	0.599179	0.603967	0.601231	0.603283	0.602599
519	0.53078	0.577291	0.592339	0.591655	0.604651	0.600547	0.601915	0.600547	0.608755	0.607387	0.610123	0.603967	0.608071	0.609439	0.606703	0.603283	0.601231	0.603283	0.606019	0.608071	0.610123	0.610807	0.603967	0.610807	0.608071	0.600547	0.605335	0.601231	0.602599	0.602599
520	0.53078	0.578659	0.593023	0.590287	0.603283	0.599863	0.601231	0.601915	0.610807	0.608071	0.611491	0.602599	0.608071	0.608755	0.608071	0.604651	0.603283	0.602599	0.607387	0.606703	0.609439	0.608755	0.604651	0.609439	0.608755	0.599179	0.602599	0.601915	0.602599	0.599863
521	0.53078	0.579343	0.593023	0.588919	0.603283	0.599863	0.601915	0.601915	0.610807	0.608755	0.612859	0.604651	0.608071	0.609439	0.608755	0.604651	0.603283	0.602599	0.607387	0.608071	0.608071	0.608755	0.606019	0.609439	0.609439	0.600547	0.603283	0.601915	0.602599	0.600547
522	0.530096	0.578659	0.592339	0.588919	0.603967	0.599863	0.601231	0.601915	0.608755	0.608755	0.612175	0.603967	0.607387	0.609439	0.609439	0.605335	0.604651	0.603283	0.606019	0.606703	0.607387	0.607387	0.605335	0.608755	0.608755	0.599863	0.603967	0.603283	0.602599	0.599863
523	0.53078	0.578659	0.591655	0.588919	0.603967	0.599179	0.601231	0.601915	0.608755	0.608755	0.612175	0.603967	0.607387	0.609439	0.609439	0.604651	0.603967	0.603967	0.606019	0.607387	0.606703	0.606019	0.603967	0.608755	0.608755	0.601231	0.604651	0.603283	0.601915	0.599863
524	0.532148	0.580027	0.592339	0.589603	0.604651	0.601915	0.602599	0.603967	0.610123	0.608755	0.610807	0.603967	0.607387	0.608071	0.607387	0.604651	0.603967	0.605335	0.606019	0.606019	0.606703	0.606703	0.604651	0.609439	0.608071	0.601231	0.604651	0.602599	0.601231	0.599863
525	0.53078	0.573187	0.597127	0.590287	0.608755	0.601915	0.602599	0.606019	0.611491	0.607387	0.608071	0.605335	0.608071	0.608071	0.606703	0.601915	0.603283	0.605335	0.608071	0.606703	0.608755	0.606703	0.605335	0.608071	0.606703	0.603967	0.608071	0.604651	0.601915	0.600547
526	0.53078	0.573871	0.597811	0.590287	0.608755	0.601915	0.603283	0.607387	0.610123	0.606703	0.608071	0.603967	0.609439	0.608071	0.607387	0.601915	0.603967	0.605335	0.607387	0.606703	0.608755	0.606703	0.605335	0.608755	0.604651	0.603283	0.606703	0.604651	0.601231	0.600547
527	0.528728	0.572503	0.597127	0.590287	0.608071	0.601231	0.603283	0.607387	0.610807	0.608755	0.609439	0.603967	0.610807	0.607387	0.608071	0.602599	0.602599	0.606019	0.606019	0.606703	0.608071	0.606019	0.605335	0.608071	0.603967	0.601915	0.605335	0.605335	0.600547	0.600547
528	0.52736	0.570451	0.596443	0.588919	0.608071	0.599179	0.602599	0.609439	0.610807	0.607387	0.607387	0.600547	0.608755	0.608755	0.608071	0.600547	0.598495	0.603967	0.603967	0.604651	0.606019	0.603967	0.601231	0.606019	0.602599	0.601915	0.604651	0.604651	0.601231	0.601231
529	0.529412	0.570451	0.594391	0.588919	0.608755	0.597811	0.605335	0.609439	0.612859	0.606703	0.606703	0.604651	0.607387	0.607387	0.608071	0.599863	0.599863	0.602599	0.603283	0.604651	0.605335	0.602599	0.602599	0.606703	0.603283	0.601231	0.603283	0.605335	0.603283	0.601231
530	0.530096	0.569767	0.595075	0.589603	0.608755	0.595759	0.604651	0.610123	0.611491	0.606703	0.605335	0.606019	0.606703	0.607387	0.606019	0.601915	0.599863	0.603967	0.602599	0.605335	0.605335	0.603283	0.603283	0.606019	0.603967	0.601231	0.603283	0.607387	0.605335	0.602599
531	0.530096	0.571135	0.595075	0.588919	0.608071	0.595759	0.604651	0.610807	0.611491	0.607387	0.604651	0.603283	0.606019	0.606703	0.604651	0.601231	0.599863	0.603283	0.602599	0.604651	0.605335	0.602599	0.603283	0.606019	0.603967	0.601231	0.603283	0.606019	0.605335	0.602599
532	0.530096	0.569083	0.593023	0.592339	0.609439	0.597127	0.603283	0.611491	0.610807	0.604651	0.606019	0.604651	0.602599	0.608755	0.608755	0.604651	0.599863	0.603967	0.603283	0.605335	0.604651	0.602599	0.602599	0.606019	0.603967	0.602599	0.606703	0.606703	0.604651	0.601915
533	0.530096	0.569083	0.595075	0.593707	0.608071	0.596443	0.602599	0.610123	0.610807	0.603967	0.606703	0.606019	0.603967	0.609439	0.607387	0.604651	0.599863	0.603967	0.602599	0.605335	0.603283	0.601231	0.601915	0.606703	0.603967	0.603967	0.606019	0.606019	0.605335	0.603283
534	0.529412	0.567031	0.593707	0.593023	0.607387	0.596443	0.603967	0.610807	0.610123	0.605335	0.608755	0.606019	0.606019	0.608071	0.605335	0.603283	0.600547	0.601915	0.603283	0.607387	0.604651	0.600547	0.603283	0.605335	0.603967	0.604651	0.606019	0.606703	0.605335	0.601915
535	0.531464	0.568399	0.595075	0.595075	0.610123	0.598495	0.602599	0.610123	0.610123	0.605335	0.608071	0.606019	0.605335	0.611491	0.606019	0.603967	0.599179	0.601231	0.603283	0.605335	0.603967	0.600547	0.602599	0.606703	0.603967	0.604651	0.606019	0.606019	0.606703	0.601915
536	0.531464	0.567031	0.595759	0.593707	0.608071	0.597127	0.601231	0.609439	0.610807	0.607387	0.608071	0.608071	0.605335	0.610807	0.604651	0.603967	0.599863	0.600547	0.603967	0.606019	0.606019	0.601231	0.603283	0.607387	0.605335	0.605335	0.606019	0.606703	0.605335	0.602599
537	0.532832	0.568399	0.597127	0.594391	0.608071	0.599179	0.602599	0.609439	0.611491	0.607387	0.609439	0.607387	0.605335	0.611491	0.607387	0.604651	0.601231	0.600547	0.604651	0.604651	0.603967	0.599863	0.601915	0.606019	0.604651	0.604651	0.605335	0.603283	0.606019	0.600547
538	0.532148	0.568399	0.598495	0.593023	0.608071	0.597811	0.605335	0.610123	0.612859	0.607387	0.611491	0.606703	0.608755	0.610807	0.607387	0.604651	0.601231	0.601915	0.608755	0.607387	0.605335	0.601915	0.602599	0.608071	0.603967	0.603967	0.603967	0.603967	0.606703	0.599179
539	0.531464	0.567715	0.597127	0.594391	0.608071	0.599863	0.605335	0.610123	0.608755	0.605335	0.610123	0.605335	0.608071	0.612175	0.608755	0.604651	0.599863	0.602599	0.607387	0.607387	0.604651	0.601231	0.605335	0.608071	0.603283	0.601915	0.603967	0.603283	0.606019	0.598495
540	0.531464	0.569767	0.597127	0.594391	0.608071	0.599863	0.605335	0.610123	0.609439	0.605335	0.609439	0.604651	0.608071	0.611491	0.608755	0.603967	0.599863	0.603967	0.608755	0.607387	0.605335	0.601231	0.604651	0.608071	0.603967	0.601915	0.604651	0.602599	0.606703	0.599179
541	0.53078	0.569083	0.597811	0.593707	0.607387	0.599863	0.603967	0.609439	0.608755	0.604651	0.607387	0.603967	0.608755	0.612175	0.609439	0.603967	0.600547	0.602599	0.608755	0.606703	0.605335	0.601915	0.603967	0.608755	0.603967	0.604651	0.605335	0.601231	0.605335	0.599863
542	0.531464	0.567715	0.597127	0.592339	0.605335	0.601231	0.604651	0.608755	0.604651	0.602599	0.608755	0.606703	0.609439	0.612859	0.611491	0.604651	0.601231	0.601231	0.608071	0.606703	0.606703	0.603967	0.604651	0.609439	0.603967	0.604651	0.604651	0.603283	0.605335	0.603283
543	0.532148	0.568399	0.595759	0.592339	0.605335	0.600547	0.604651	0.606703	0.606019	0.601915	0.608755	0.606019	0.606019	0.610807	0.610807	0.603967	0.599863	0.599863	0.608755	0.607387	0.606703	0.604651	0.601915	0.607387	0.604651	0.604651	0.603967	0.602599	0.602599	0.600547
544	0.532148	0.568399	0.598495	0.590287	0.606019	0.601231	0.606703	0.606703	0.604651	0.603283	0.610807	0.607387	0.606019	0.612175	0.610123	0.604651	0.599863	0.600547	0.607387	0.608071	0.607387	0.603967	0.601915	0.606019	0.603967	0.603283	0.604651	0.603283	0.603283	0.599863
545	0.532148	0.568399	0.599179	0.590287	0.606019	0.601231	0.606703	0.606703	0.605335	0.603967	0.612175	0.608755	0.606703	0.611491	0.610123	0.605335	0.600547	0.600547	0.607387	0.607387	0.607387	0.603967	0.601231	0.606703	0.603283	0.603283	0.603967	0.603283	0.603967	0.600547
546	0.533516	0.567031	0.598495	0.592339	0.604651	0.601915	0.601915	0.606019	0.606019	0.601231	0.610807	0.609439	0.608755	0.610807	0.610807	0.605335	0.599863	0.601231	0.606703	0.604651	0.603967	0.602599	0.598495	0.604651	0.601231	0.599179	0.600547	0.601231	0.604651	0.600547
547	0.532832	0.567031	0.598495	0.590971	0.604651	0.600547	0.601231	0.605335	0.604651	0.599863	0.607387	0.610123	0.611491	0.610807	0.608755	0.603967	0.598495	0.602599	0.604651	0.603967	0.603283	0.603283	0.598495	0.605335	0.601231	0.601915	0.599863	0.601231	0.603283	0.601231
548	0.533516	0.566347	0.597811	0.593023	0.606019	0.599863	0.601915	0.602599	0.604651	0.601231	0.608071	0.608071	0.610807	0.610123	0.608071	0.603967	0.600547	0.603283	0.605335	0.601231	0.601915	0.601915	0.599179	0.606019	0.601231	0.602599	0.600547	0.601915	0.605335	0.601231
549	0.533516	0.567031	0.599179	0.596443	0.606019	0.601915	0.601915	0.603283	0.605335	0.601231	0.606703	0.606019	0.609439	0.611491	0.608755	0.605335	0.600547	0.603283	0.602599	0.599179	0.602599	0.601231	0.599863	0.604651	0.601915	0.603283	0.601915	0.603283	0.606019	0.601915
550	0.5342	0.568399	0.599179	0.596443	0.603283	0.601231	0.602599	0.602599	0.604651	0.600547	0.608071	0.606703	0.609439	0.611491	0.607387	0.606019	0.599863	0.604651	0.603283	0.598495	0.604651	0.602599	0.600547	0.605335	0.600547	0.603283	0.602599	0.603967	0.606019	0.602599
551	0.538304	0.569767	0.599863	0.596443	0.601915	0.599863	0.600547	0.601231	0.602599	0.600547	0.607387	0.606019	0.608755	0.611491	0.607387	0.606703	0.600547	0.603967	0.603967	0.599863	0.605335	0.603283	0.599863	0.605335	0.601915	0.603283	0.601915	0.604651	0.604651	0.601231
552	0.538304	0.573187	0.602599	0.601231	0.605335	0.601231	0.601915	0.601231	0.601231	0.601915	0.606019	0.606703	0.608071	0.610807	0.608071	0.606019	0.599863	0.601231	0.601915	0.602599	0.604651	0.603283	0.600547	0.606019	0.603967	0.602599	0.603283	0.603283	0.604651	0.603283
553	0.538304	0.574555	0.602599	0.600547	0.604651	0.601231	0.602599	0.599863	0.600547	0.600547	0.606019	0.608071	0.608071	0.610807	0.608071	0.605335	0.600547	0.601231	0.601231	0.603283	0.604651	0.603967	0.601231	0.607387	0.603967	0.601915	0.603967	0.602599	0.605335	0.604651
554	0.536252	0.573187	0.603283	0.601231	0.603967	0.601231	0.601231	0.597811	0.601231	0.601231	0.606019	0.606019	0.608071	0.610123	0.608071	0.606703	0.600547	0.601231	0.603283	0.603967	0.604651	0.606019	0.602599	0.605335	0.605335	0.603967	0.606019	0.602599	0.607387	0.605335
555	0.53762	0.573187	0.601915	0.599179	0.606703	0.600547	0.600547	0.598495	0.601231	0.600547	0.605335	0.607387	0.608071	0.610123	0.608071	0.606703	0.603283	0.603967	0.604651	0.603967	0.604651	0.604651	0.603283	0.606019	0.605335	0.603283	0.607387	0.602599	0.606703	0.604651
556	0.53762	0.574555	0.602599	0.596443	0.608071	0.601231	0.601231	0.598495	0.599863	0.599863	0.604651	0.608071	0.610123	0.610807	0.607387	0.607387	0.605335	0.604651	0.603967	0.605335	0.604651	0.603967	0.603283	0.605335	0.605335	0.603283	0.606703	0.602599	0.605335	0.605335
557	0.538988	0.573187	0.601915	0.599179	0.610807	0.603283	0.603283	0.601231	0.603283	0.602599	0.608071	0.608071	0.608755	0.612859	0.608755	0.605335	0.606703	0.604651	0.604651	0.607387	0.605335	0.604651	0.601915	0.604651	0.603967	0.603283	0.604651	0.602599	0.605335	0.603967
558	0.540356	0.574555	0.601231	0.599179	0.609439	0.601915	0.602599	0.601231	0.602599	0.603283	0.608071	0.608071	0.608071	0.611491	0.606703	0.603967	0.606703	0.603967	0.605335	0.603967	0.605335	0.604651	0.601915	0.604651	0.606019	0.603283	0.603967	0.602599	0.605335	0.604651
559	0.542408	0.576607	0.601915	0.599863	0.609439	0.601915	0.602599	0.601231	0.603283	0.604651	0.606019	0.605335	0.607387	0.610123	0.608071	0.604651	0.607387	0.605335	0.606703	0.604651	0.606019	0.606019	0.604651	0.606703	0.604651	0.605335	0.606019	0.603283	0.604651	0.602599
560	0.539672	0.575239	0.601915	0.598495	0.609439	0.601915	0.601915	0.602599	0.602599	0.605335	0.606703	0.606019	0.607387	0.610123	0.608071	0.604651	0.606019	0.603283	0.606019	0.604651	0.605335	0.605335	0.603967	0.605335	0.603283	0.605335	0.605335	0.603283	0.603967	0.602599
561	0.538988	0.574555	0.602599	0.600547	0.608755	0.601915	0.603283	0.604651	0.606019	0.604651	0.608755	0.606019	0.608755	0.610807	0.608071	0.604651	0.606703	0.603283	0.606019	0.606019	0.604651	0.606703	0.605335	0.606019	0.604651	0.604651	0.603967	0.603967	0.603283	0.601915
562	0.538304	0.572503	0.601231	0.599179	0.604651	0.600547	0.602599	0.601915	0.605335	0.601231	0.610123	0.606019	0.607387	0.610123	0.606703	0.603967	0.604651	0.602599	0.605335	0.606703	0.605335	0.606703	0.604651	0.606019	0.604651	0.603967	0.603967	0.603283	0.601915	0.603283
563	0.53762	0.570451	0.601231	0.599179	0.603967	0.600547	0.601915	0.601915	0.605335	0.600547	0.610123	0.607387	0.606019	0.608755	0.606019	0.604651	0.604651	0.602599	0.603967	0.607387	0.605335	0.606019	0.605335	0.606019	0.605335	0.603283	0.603283	0.603283	0.601915	0.603967
564	0.534884	0.572503	0.606703	0.603967	0.605335	0.601915	0.603283	0.601915	0.604651	0.599863	0.610807	0.606019	0.606703	0.609439	0.607387	0.605335	0.603967	0.605335	0.603283	0.607387	0.605335	0.606703	0.608071	0.609439	0.607387	0.606019	0.603967	0.602599	0.601915	0.602599
565	0.535568	0.573871	0.605335	0.603283	0.603967	0.603283	0.603283	0.602599	0.602599	0.598495	0.609439	0.606019	0.606019	0.608071	0.608755	0.606019	0.603283	0.605335	0.600547	0.608755	0.604651	0.606703	0.607387	0.607387	0.606703	0.606019	0.603967	0.603283	0.603283	0.601231
566	0.533516	0.574555	0.604651	0.603967	0.605335	0.601231	0.603283	0.603967	0.603283	0.597811	0.609439	0.605335	0.605335	0.608071	0.610123	0.606019	0.602599	0.605335	0.601231	0.608071	0.605335	0.607387	0.606703	0.608071	0.607387	0.606019	0.604651	0.603283	0.603283	0.601231
567	0.532832	0.571135	0.603967	0.602599	0.603967	0.599863	0.601915	0.602599	0.601915	0.599179	0.609439	0.604651	0.605335	0.608071	0.610123	0.607387	0.603283	0.605335	0.601915	0.608755	0.607387	0.608755	0.608755	0.606703	0.608071	0.605335	0.601915	0.603283	0.603967	0.602599
568	0.532148	0.571819	0.601915	0.601915	0.602599	0.602599	0.601231	0.602599	0.601231	0.599179	0.606019	0.603967	0.603283	0.608071	0.609439	0.606703	0.603967	0.608071	0.600547	0.609439	0.609439	0.608071	0.608755	0.604651	0.605335	0.603967	0.601231	0.601231	0.603967	0.603283
569	0.532148	0.570451	0.602599	0.603967	0.601915	0.602599	0.601915	0.603283	0.601231	0.598495	0.604651	0.604651	0.603283	0.606703	0.608755	0.606703	0.603967	0.608071	0.601915	0.609439	0.610807	0.609439	0.609439	0.605335	0.607387	0.603283	0.601231	0.601915	0.603967	0.603283
570	0.533516	0.571135	0.602599	0.601231	0.601231	0.601915	0.598495	0.601231	0.599179	0.599179	0.604651	0.606019	0.604651	0.607387	0.607387	0.606019	0.601231	0.606703	0.600547	0.609439	0.610123	0.610807	0.608755	0.603967	0.606019	0.604651	0.602599	0.601231	0.604651	0.602599
571	0.533516	0.570451	0.603283	0.601915	0.601231	0.601915	0.598495	0.600547	0.601231	0.600547	0.604651	0.606019	0.605335	0.606019	0.607387	0.606019	0.602599	0.606703	0.601231	0.610123	0.608755	0.609439	0.608071	0.604651	0.606019	0.605335	0.604651	0.601915	0.603967	0.601915
572	0.533516	0.572503	0.601231	0.601915	0.601915	0.601915	0.599179	0.601231	0.602599	0.601915	0.604651	0.606019	0.606019	0.606703	0.607387	0.604651	0.602599	0.607387	0.599863	0.609439	0.608755	0.609439	0.607387	0.605335	0.606019	0.604651	0.605335	0.601915	0.603967	0.601915
573	0.532832	0.569767	0.599179	0.602599	0.603967	0.601915	0.599863	0.601231	0.600547	0.601231	0.603967	0.605335	0.604651	0.607387	0.608755	0.604651	0.603967	0.608071	0.600547	0.609439	0.610123	0.609439	0.608071	0.608071	0.606019	0.604651	0.605335	0.603283	0.603283	0.600547
574	0.532148	0.569083	0.598495	0.602599	0.603967	0.599863	0.597811	0.601231	0.601915	0.601231	0.603283	0.607387	0.606703	0.605335	0.608071	0.605335	0.605335	0.606703	0.602599	0.608071	0.608071	0.610123	0.608071	0.607387	0.606703	0.604651	0.606019	0.603283	0.602599	0.599863
575	0.531464	0.569767	0.597811	0.601915	0.603283	0.600547	0.597811	0.602599	0.601915	0.601915	0.601915	0.606703	0.605335	0.604651	0.608071	0.605335	0.606019	0.606019	0.603283	0.607387	0.607387	0.610123	0.608071	0.607387	0.604651	0.604651	0.605335	0.603283	0.603283	0.602599
576	0.532832	0.571135	0.599179	0.602599	0.603967	0.600547	0.598495	0.601231	0.601915	0.601915	0.602599	0.606703	0.604651	0.604651	0.607387	0.605335	0.606703	0.606019	0.604651	0.606703	0.606703	0.610807	0.607387	0.607387	0.603967	0.604651	0.606703	0.603967	0.603283	0.602599
577	0.535568	0.573187	0.597127	0.603967	0.603283	0.599863	0.599863	0.599179	0.599179	0.601915	0.602599	0.606703	0.605335	0.605335	0.609439	0.604651	0.605335	0.606019	0.604651	0.606703	0.606703	0.611491	0.610123	0.608755	0.606703	0.606019	0.608755	0.606019	0.606703	0.604651
578	0.534884	0.573871	0.595759	0.603967	0.601915	0.599863	0.599863	0.598495	0.601231	0.600547	0.601915	0.606703	0.605335	0.606019	0.610807	0.604651	0.604651	0.606703	0.605335	0.606703	0.608071	0.610807	0.609439	0.608755	0.606019	0.603283	0.606703	0.606019	0.605335	0.603283
579	0.535568	0.575239	0.595075	0.602599	0.601915	0.599863	0.601231	0.600547	0.601915	0.601915	0.603283	0.607387	0.604651	0.607387	0.609439	0.603967	0.603967	0.606703	0.604651	0.606019	0.608071	0.610807	0.610123	0.609439	0.606703	0.603283	0.606019	0.603967	0.605335	0.601915
580	0.535568	0.575923	0.594391	0.602599	0.601915	0.599179	0.600547	0.600547	0.601231	0.601915	0.606703	0.608071	0.604651	0.606019	0.608755	0.603967	0.603967	0.607387	0.603967	0.606703	0.608071	0.610123	0.609439	0.609439	0.607387	0.604651	0.606703	0.604651	0.604651	0.603967
581	0.535568	0.575923	0.594391	0.602599	0.602599	0.599179	0.600547	0.600547	0.601231	0.601915	0.606703	0.608071	0.604651	0.606019	0.608071	0.604651	0.603967	0.607387	0.605335	0.606019	0.607387	0.608071	0.607387	0.608755	0.607387	0.604651	0.606019	0.604651	0.603283	0.603283
582	0.535568	0.575923	0.595075	0.601231	0.606019	0.599179	0.599863	0.600547	0.601915	0.603967	0.604651	0.608755	0.605335	0.606019	0.608071	0.606019	0.603283	0.606019	0.605335	0.606019	0.607387	0.608071	0.606703	0.608755	0.605335	0.603967	0.605335	0.603283	0.601915	0.601915
583	0.536252	0.576607	0.595075	0.602599	0.606019	0.601231	0.600547	0.601231	0.601915	0.603967	0.603283	0.608071	0.605335	0.605335	0.608071	0.604651	0.602599	0.606019	0.606019	0.604651	0.607387	0.608755	0.608755	0.607387	0.604651	0.603967	0.603967	0.602599	0.601915	0.602599
584	0.536936	0.577291	0.595075	0.601915	0.605335	0.601231	0.599179	0.601231	0.601231	0.603967	0.603283	0.608071	0.604651	0.605335	0.606703	0.603967	0.601915	0.606019	0.606019	0.605335	0.608071	0.608071	0.608755	0.607387	0.603967	0.603967	0.603283	0.602599	0.601231	0.603283
585	0.5342	0.580711	0.597127	0.604651	0.606703	0.604651	0.601231	0.601915	0.601231	0.604651	0.606703	0.610807	0.606019	0.607387	0.606019	0.604651	0.603283	0.608071	0.607387	0.608071	0.608755	0.609439	0.606703	0.608071	0.605335	0.606019	0.605335	0.603967	0.603967	0.604651
586	0.536252	0.581395	0.597811	0.606019	0.608071	0.605335	0.601915	0.600547	0.601915	0.603967	0.606703	0.609439	0.604651	0.606703	0.607387	0.604651	0.603967	0.606703	0.606703	0.607387	0.608755	0.610123	0.607387	0.608071	0.606019	0.604651	0.606019	0.603967	0.603967	0.604651
587	0.53762	0.582763	0.601231	0.606703	0.606703	0.606019	0.603283	0.597127	0.601915	0.603967	0.606019	0.608755	0.606019	0.608071	0.608071	0.604651	0.602599	0.607387	0.608755	0.607387	0.608755	0.608071	0.606703	0.608071	0.605335	0.606019	0.607387	0.604651	0.603967	0.604651
588	0.539672	0.584815	0.601231	0.605335	0.606703	0.606019	0.603283	0.596443	0.602599	0.604651	0.606019	0.610123	0.606703	0.607387	0.608755	0.604651	0.603283	0.607387	0.609439	0.607387	0.608755	0.608071	0.607387	0.608071	0.605335	0.606019	0.605335	0.603967	0.604651	0.603967
589	0.54104	0.586183	0.601231	0.603967	0.607387	0.605335	0.603283	0.597811	0.604651	0.606703	0.606703	0.610807	0.607387	0.607387	0.609439	0.604651	0.603967	0.608071	0.610123	0.608755	0.610123	0.609439	0.608755	0.608755	0.606703	0.607387	0.606019	0.604651	0.605335	0.603967
590	0.538304	0.584131	0.600547	0.605335	0.610807	0.605335	0.603967	0.597811	0.603967	0.606019	0.606019	0.608755	0.606703	0.606019	0.610123	0.603967	0.603967	0.609439	0.608755	0.608755	0.609439	0.608755	0.607387	0.609439	0.608071	0.606019	0.606703	0.605335	0.606019	0.603967
591	0.538988	0.585499	0.603283	0.603967	0.610123	0.606703	0.603967	0.599179	0.605335	0.606703	0.606703	0.609439	0.606703	0.607387	0.611491	0.605335	0.605335	0.609439	0.609439	0.608071	0.610123	0.608071	0.607387	0.607387	0.609439	0.608755	0.607387	0.606703	0.606703	0.604651
592	0.538304	0.584131	0.603967	0.603967	0.610807	0.608755	0.603967	0.599179	0.606019	0.606703	0.608071	0.609439	0.607387	0.606019	0.610807	0.606703	0.605335	0.607387	0.608071	0.606019	0.608755	0.608071	0.607387	0.606703	0.609439	0.606703	0.606703	0.606703	0.606019	0.604651
593	0.540356	0.584815	0.603967	0.604651	0.609439	0.608755	0.605335	0.602599	0.607387	0.606019	0.608071	0.609439	0.608071	0.607387	0.609439	0.608755	0.608071	0.607387	0.609439	0.606703	0.612859	0.612175	0.608071	0.609439	0.609439	0.606019	0.608755	0.606019	0.603283	0.604651
594	0.541724	0.584131	0.603283	0.606019	0.609439	0.609439	0.607387	0.603967	0.606019	0.606703	0.610123	0.610807	0.610123	0.609439	0.610807	0.611491	0.608071	0.609439	0.610123	0.609439	0.614227	0.612859	0.608071	0.612175	0.608071	0.606703	0.609439	0.606019	0.604651	0.607387
595	0.54104	0.583447	0.603283	0.606703	0.610807	0.610807	0.609439	0.603283	0.607387	0.608071	0.610807	0.609439	0.609439	0.608071	0.610807	0.610807	0.607387	0.610123	0.610807	0.608071	0.614227	0.612175	0.608071	0.611491	0.607387	0.606019	0.609439	0.606019	0.605335	0.606019
596	0.54104	0.584815	0.603283	0.607387	0.609439	0.610807	0.609439	0.603967	0.606019	0.610123	0.610807	0.609439	0.610123	0.609439	0.610123	0.609439	0.607387	0.608755	0.610807	0.606703	0.614911	0.612859	0.607387	0.610807	0.608755	0.608755	0.610123	0.606019	0.604651	0.606019
597	0.54104	0.584815	0.603283	0.607387	0.609439	0.610123	0.609439	0.603283	0.606019	0.610123	0.610123	0.611491	0.611491	0.610123	0.610807	0.610123	0.606703	0.608755	0.609439	0.605335	0.612175	0.612175	0.606019	0.607387	0.606703	0.608071	0.610123	0.606703	0.603283	0.605335
598	0.54104	0.584815	0.603967	0.608755	0.610807	0.610807	0.608071	0.603283	0.605335	0.609439	0.611491	0.610807	0.612175	0.610123	0.608755	0.610123	0.606703	0.608755	0.609439	0.606703	0.612859	0.612859	0.607387	0.606703	0.606703	0.608071	0.610123	0.607387	0.604651	0.606019
599	0.54104	0.584815	0.603967	0.608755	0.610807	0.610807	0.608071	0.603283	0.604651	0.610123	0.611491	0.610123	0.611491	0.610123	0.608071	0.610123	0.606703	0.609439	0.608755	0.606703	0.611491	0.613543	0.607387	0.607387	0.607387	0.608755	0.610807	0.607387	0.604651	0.605335
600	0.54104	0.585499	0.603967	0.609439	0.611491	0.610807	0.608755	0.603283	0.603967	0.610807	0.611491	0.610123	0.611491	0.610123	0.608755	0.610807	0.606703	0.609439	0.608071	0.606019	0.611491	0.612859	0.607387	0.606703	0.607387	0.608755	0.611491	0.607387	0.604651	0.605335
601	0.543092	0.584815	0.602599	0.609439	0.610807	0.610123	0.608755	0.603967	0.604651	0.611491	0.611491	0.610807	0.610123	0.609439	0.610123	0.611491	0.607387	0.610807	0.607387	0.606703	0.610807	0.612859	0.607387	0.605335	0.607387	0.609439	0.609439	0.605335	0.606703	0.604651
602	0.542408	0.585499	0.602599	0.610807	0.613543	0.612175	0.608071	0.602599	0.604651	0.612175	0.612175	0.610807	0.610123	0.608755	0.610807	0.610807	0.608755	0.610123	0.607387	0.604651	0.609439	0.611491	0.604651	0.606703	0.608071	0.608755	0.607387	0.606019	0.608071	0.607387
603	0.538988	0.583447	0.604651	0.612175	0.613543	0.613543	0.606019	0.600547	0.604651	0.610807	0.609439	0.608755	0.608755	0.603967	0.611491	0.612175	0.608071	0.610123	0.606703	0.605335	0.608755	0.610123	0.604651	0.604651	0.610123	0.608755	0.607387	0.608071	0.607387	0.607387
604	0.540356	0.584131	0.603967	0.611491	0.615595	0.614227	0.606019	0.599863	0.604651	0.609439	0.608071	0.607387	0.604651	0.602599	0.609439	0.612175	0.608071	0.612859	0.608755	0.606019	0.607387	0.608755	0.605335	0.606019	0.610123	0.608755	0.608071	0.608071	0.606019	0.606019
605	0.54104	0.583447	0.603967	0.610807	0.614227	0.612175	0.606019	0.602599	0.606019	0.610807	0.609439	0.608071	0.603283	0.605335	0.609439	0.609439	0.609439	0.613543	0.609439	0.608071	0.608755	0.610123	0.604651	0.608071	0.610123	0.608071	0.608755	0.607387	0.606703	0.607387
606	0.542408	0.586867	0.607387	0.610123	0.613543	0.610123	0.605335	0.601231	0.606019	0.610123	0.610123	0.608755	0.604651	0.606703	0.610123	0.610123	0.608071	0.612859	0.609439	0.610123	0.608071	0.610807	0.606019	0.608755	0.609439	0.608755	0.610123	0.608755	0.606703	0.610123
607	0.542408	0.586867	0.607387	0.610123	0.614227	0.610123	0.605335	0.600547	0.606019	0.610123	0.610123	0.608755	0.605335	0.606703	0.610807	0.611491	0.608071	0.612859	0.608755	0.610123	0.608071	0.610807	0.606703	0.609439	0.609439	0.607387	0.610123	0.608755	0.606703	0.608755
608	0.541724	0.585499	0.606703	0.610123	0.616963	0.610123	0.604651	0.601231	0.607387	0.612175	0.609439	0.608755	0.606019	0.607387	0.611491	0.612175	0.609439	0.613543	0.608755	0.611491	0.608755	0.611491	0.608071	0.608071	0.608755	0.609439	0.608755	0.608755	0.605335	0.608071
609	0.543092	0.586867	0.608071	0.610123	0.617647	0.610807	0.604651	0.601915	0.606703	0.611491	0.608755	0.608071	0.604651	0.607387	0.610807	0.610807	0.609439	0.614227	0.607387	0.610123	0.608755	0.611491	0.608755	0.608071	0.608071	0.609439	0.609439	0.609439	0.606019	0.608755
610	0.543776	0.586867	0.606703	0.608071	0.616279	0.611491	0.604651	0.601915	0.606019	0.610807	0.610123	0.608071	0.605335	0.608071	0.610807	0.610807	0.610807	0.613543	0.608071	0.609439	0.608755	0.609439	0.608755	0.606019	0.607387	0.608755	0.610123	0.609439	0.606019	0.608755
611	0.543092	0.586867	0.607387	0.608071	0.616963	0.611491	0.606019	0.601915	0.606019	0.610807	0.610123	0.608755	0.605335	0.608071	0.610807	0.609439	0.610807	0.612175	0.608071	0.609439	0.608755	0.608755	0.608071	0.606019	0.608071	0.609439	0.609439	0.609439	0.605335	0.608071
612	0.543776	0.588235	0.610123	0.610123	0.615595	0.612175	0.607387	0.603967	0.608071	0.611491	0.610123	0.608071	0.605335	0.608071	0.608755	0.609439	0.610807	0.611491	0.607387	0.607387	0.604651	0.607387	0.606703	0.606703	0.606703	0.606703	0.608071	0.608071	0.604651	0.606019
613	0.543092	0.588235	0.610123	0.609439	0.615595	0.611491	0.607387	0.603283	0.607387	0.611491	0.609439	0.608755	0.605335	0.608755	0.607387	0.608755	0.612175	0.612175	0.608755	0.608071	0.605335	0.606703	0.606703	0.606019	0.606703	0.606019	0.607387	0.608071	0.603967	0.606019
614	0.540356	0.588919	0.610123	0.608755	0.614911	0.611491	0.606703	0.601915	0.606019	0.610123	0.606019	0.610123	0.606703	0.608755	0.609439	0.612175	0.612175	0.612175	0.610123	0.607387	0.607387	0.607387	0.608071	0.606703	0.606703	0.606019	0.606019	0.607387	0.604651	0.606019
615	0.54104	0.590287	0.609439	0.609439	0.614227	0.612859	0.608071	0.603967	0.606703	0.608755	0.607387	0.610123	0.607387	0.609439	0.610807	0.612859	0.612859	0.614911	0.610807	0.608755	0.606019	0.606703	0.606703	0.607387	0.606703	0.606019	0.606019	0.606019	0.604651	0.605335
616	0.542408	0.590971	0.610123	0.610123	0.612175	0.612175	0.607387	0.603967	0.606703	0.608755	0.607387	0.608755	0.608071	0.608071	0.610807	0.612859	0.612859	0.614227	0.610123	0.607387	0.606019	0.605335	0.606703	0.607387	0.606019	0.607387	0.606703	0.605335	0.603967	0.605335
617	0.543092	0.590971	0.609439	0.608071	0.610807	0.612859	0.606703	0.603967	0.606703	0.608071	0.608071	0.608755	0.608755	0.609439	0.612175	0.611491	0.613543	0.613543	0.610123	0.607387	0.607387	0.605335	0.606703	0.607387	0.606703	0.606703	0.606703	0.607387	0.604651	0.606019
618	0.541724	0.588235	0.607387	0.606019	0.610807	0.612175	0.607387	0.603283	0.607387	0.607387	0.608071	0.608755	0.608071	0.610123	0.611491	0.610807	0.613543	0.613543	0.610123	0.609439	0.607387	0.604651	0.605335	0.608071	0.608071	0.606019	0.606019	0.608755	0.604651	0.605335
619	0.540356	0.586867	0.606703	0.606703	0.610807	0.612175	0.607387	0.603283	0.607387	0.606019	0.608071	0.609439	0.607387	0.607387	0.612175	0.610123	0.612859	0.613543	0.608071	0.608071	0.606019	0.604651	0.605335	0.608755	0.608071	0.606703	0.605335	0.607387	0.603283	0.606019
620	0.538304	0.585499	0.607387	0.606703	0.610123	0.612859	0.606019	0.603283	0.606019	0.606019	0.608755	0.609439	0.606019	0.607387	0.610807	0.609439	0.611491	0.612859	0.608071	0.608755	0.605335	0.604651	0.605335	0.608071	0.608755	0.606019	0.604651	0.606703	0.603967	0.606703
621	0.53762	0.586867	0.607387	0.607387	0.610807	0.612175	0.604651	0.602599	0.606703	0.608071	0.608755	0.608071	0.606019	0.608071	0.611491	0.610123	0.611491	0.612175	0.608071	0.608755	0.605335	0.604651	0.606019	0.606703	0.608755	0.605335	0.604651	0.606703	0.603967	0.606703
622	0.536936	0.586183	0.607387	0.608071	0.609439	0.610807	0.606019	0.604651	0.606703	0.608071	0.608755	0.608755	0.606019	0.608071	0.610123	0.609439	0.612175	0.611491	0.608755	0.608755	0.606703	0.604651	0.606703	0.605335	0.608071	0.605335	0.603967	0.606703	0.603967	0.606703
623	0.538988	0.588235	0.608071	0.609439	0.611491	0.613543	0.608755	0.604651	0.610123	0.610123	0.612859	0.612175	0.607387	0.608755	0.611491	0.610807	0.613543	0.612859	0.609439	0.608755	0.607387	0.604651	0.606019	0.606703	0.610123	0.606019	0.606703	0.609439	0.606019	0.608755
624	0.538988	0.586867	0.608071	0.609439	0.611491	0.613543	0.609439	0.604651	0.610123	0.610807	0.612859	0.611491	0.607387	0.608755	0.611491	0.610123	0.613543	0.612175	0.609439	0.609439	0.608071	0.605335	0.606019	0.607387	0.610807	0.606019	0.606703	0.609439	0.606019	0.608755
625	0.538304	0.586183	0.612175	0.610123	0.610123	0.612859	0.609439	0.604651	0.608755	0.611491	0.612859	0.610807	0.606019	0.610123	0.611491	0.610123	0.614911	0.611491	0.608755	0.607387	0.606703	0.605335	0.605335	0.608755	0.610123	0.606019	0.606019	0.610123	0.608071	0.610807
626	0.53762	0.584815	0.610123	0.608755	0.608071	0.610807	0.607387	0.604651	0.608071	0.612175	0.612859	0.610123	0.606703	0.610807	0.612859	0.610123	0.614911	0.610807	0.608071	0.606703	0.606703	0.606019	0.605335	0.608755	0.609439	0.605335	0.607387	0.609439	0.608071	0.608755
627	0.536936	0.584815	0.609439	0.608755	0.608071	0.610807	0.607387	0.604651	0.608071	0.612175	0.613543	0.610123	0.608071	0.610807	0.612859	0.610807	0.615595	0.610807	0.608755	0.607387	0.607387	0.606019	0.605335	0.608071	0.609439	0.606019	0.607387	0.609439	0.608071	0.609439
628	0.538988	0.584815	0.608755	0.608071	0.608755	0.611491	0.606019	0.603967	0.607387	0.612175	0.611491	0.609439	0.606703	0.612175	0.612175	0.611491	0.615595	0.611491	0.608755	0.607387	0.608071	0.605335	0.605335	0.606703	0.608755	0.606019	0.604651	0.610123	0.607387	0.609439
629	0.539672	0.584131	0.608755	0.608755	0.608071	0.611491	0.606019	0.603283	0.607387	0.612175	0.611491	0.608755	0.606703	0.612859	0.613543	0.610807	0.614911	0.612175	0.608755	0.608071	0.606703	0.604651	0.606019	0.607387	0.608755	0.606703	0.604651	0.609439	0.608071	0.608755
630	0.539672	0.584131	0.608755	0.608755	0.608755	0.613543	0.610123	0.606019	0.607387	0.615595	0.611491	0.609439	0.607387	0.614227	0.613543	0.611491	0.614911	0.616963	0.614911	0.610123	0.607387	0.608071	0.607387	0.607387	0.609439	0.606703	0.603967	0.609439	0.610123	0.610123
631	0.539672	0.584131	0.608755	0.608755	0.607387	0.613543	0.609439	0.604651	0.608071	0.615595	0.611491	0.609439	0.607387	0.613543	0.612859	0.612859	0.614911	0.616963	0.614227	0.610123	0.607387	0.608071	0.607387	0.607387	0.609439	0.607387	0.604651	0.608755	0.608755	0.610123
632	0.538304	0.586183	0.608755	0.609439	0.609439	0.610807	0.610123	0.606019	0.607387	0.614911	0.611491	0.608755	0.608755	0.612859	0.613543	0.615595	0.616963	0.618331	0.612859	0.608071	0.606703	0.607387	0.606019	0.606703	0.607387	0.607387	0.605335	0.607387	0.608071	0.607387
633	0.53762	0.586183	0.607387	0.607387	0.609439	0.610807	0.608755	0.605335	0.608755	0.614911	0.610807	0.609439	0.607387	0.612859	0.611491	0.615595	0.619015	0.617647	0.610807	0.607387	0.607387	0.608071	0.606703	0.604651	0.606019	0.608071	0.604651	0.608071	0.608071	0.608755
634	0.53762	0.586867	0.607387	0.604651	0.608071	0.611491	0.609439	0.604651	0.610123	0.614911	0.610123	0.608071	0.608071	0.612175	0.612175	0.614911	0.617647	0.618331	0.611491	0.608755	0.606703	0.607387	0.606703	0.605335	0.606019	0.608755	0.604651	0.607387	0.608071	0.608755
635	0.535568	0.586183	0.606703	0.603283	0.607387	0.610123	0.607387	0.603283	0.608071	0.614911	0.610807	0.606703	0.608071	0.611491	0.613543	0.616279	0.618331	0.617647	0.612175	0.608755	0.606019	0.605335	0.605335	0.605335	0.603967	0.608755	0.606019	0.606703	0.608071	0.608755
636	0.53762	0.585499	0.606703	0.604651	0.610123	0.609439	0.606703	0.601915	0.606019	0.614227	0.608755	0.608071	0.608755	0.612175	0.614227	0.615595	0.618331	0.616963	0.610807	0.608755	0.606703	0.606019	0.606019	0.606019	0.603967	0.608755	0.605335	0.606703	0.606703	0.609439
637	0.53762	0.586183	0.610123	0.606019	0.611491	0.610123	0.608071	0.603967	0.609439	0.614911	0.612175	0.608755	0.608755	0.612175	0.614911	0.616279	0.617647	0.617647	0.610123	0.608755	0.606703	0.605335	0.607387	0.604651	0.604651	0.606703	0.605335	0.607387	0.606703	0.608755
638	0.538988	0.587551	0.612175	0.606703	0.610123	0.610123	0.605335	0.606019	0.607387	0.614911	0.611491	0.610807	0.610123	0.614227	0.614911	0.615595	0.615595	0.619015	0.610807	0.606703	0.607387	0.604651	0.606703	0.605335	0.606019	0.608755	0.607387	0.609439	0.609439	0.608755
639	0.539672	0.586183	0.610123	0.605335	0.610123	0.609439	0.605335	0.606019	0.607387	0.613543	0.611491	0.611491	0.610807	0.614911	0.614227	0.613543	0.614911	0.619699	0.609439	0.606703	0.606703	0.603967	0.605335	0.604651	0.606703	0.608071	0.606703	0.609439	0.608755	0.606703
640	0.541724	0.586867	0.612859	0.603967	0.610807	0.607387	0.604651	0.605335	0.607387	0.612175	0.611491	0.610807	0.610123	0.613543	0.614227	0.611491	0.614227	0.619699	0.611491	0.608071	0.607387	0.604651	0.606703	0.605335	0.607387	0.609439	0.606703	0.610123	0.609439	0.608071
641	0.542408	0.588235	0.612859	0.603283	0.610807	0.608071	0.606019	0.606019	0.607387	0.612175	0.611491	0.610807	0.608755	0.611491	0.610807	0.612175	0.615595	0.619015	0.610123	0.608071	0.607387	0.606019	0.606019	0.604651	0.606019	0.608755	0.606019	0.610123	0.608755	0.607387
642	0.539672	0.586867	0.611491	0.603967	0.611491	0.608071	0.606019	0.605335	0.607387	0.611491	0.612859	0.611491	0.610123	0.612859	0.610123	0.614227	0.616963	0.617647	0.610123	0.610123	0.608071	0.605335	0.604651	0.605335	0.606703	0.609439	0.606019	0.609439	0.608755	0.606703
643	0.539672	0.586867	0.612175	0.604651	0.610807	0.608071	0.604651	0.604651	0.607387	0.611491	0.611491	0.610807	0.609439	0.612859	0.610123	0.613543	0.616279	0.616963	0.609439	0.610123	0.608071	0.604651	0.604651	0.604651	0.606703	0.609439	0.606019	0.608755	0.609439	0.606019
644	0.543092	0.586867	0.612175	0.608071	0.610807	0.610123	0.606019	0.605335	0.609439	0.611491	0.609439	0.607387	0.608755	0.613543	0.614911	0.617647	0.616963	0.616279	0.608071	0.611491	0.606703	0.605335	0.603967	0.603967	0.608071	0.609439	0.608755	0.607387	0.608755	0.606703
645	0.543092	0.588235	0.612859	0.609439	0.611491	0.611491	0.607387	0.606703	0.608071	0.611491	0.609439	0.608755	0.608755	0.614911	0.614911	0.620383	0.619699	0.618331	0.608071	0.611491	0.606019	0.606019	0.603967	0.603967	0.608755	0.610123	0.608755	0.607387	0.610123	0.607387
646	0.54446	0.588235	0.613543	0.608755	0.612175	0.612175	0.607387	0.606703	0.608071	0.611491	0.609439	0.608755	0.608755	0.613543	0.614911	0.619699	0.618331	0.616963	0.608071	0.611491	0.606019	0.606019	0.603967	0.603967	0.608071	0.610123	0.608071	0.607387	0.610123	0.607387
647	0.543092	0.588235	0.611491	0.608071	0.616279	0.611491	0.606019	0.608071	0.610123	0.611491	0.609439	0.608071	0.608071	0.614227	0.615595	0.620383	0.616963	0.616963	0.612175	0.611491	0.606019	0.606703	0.602599	0.605335	0.609439	0.609439	0.605335	0.608071	0.608071	0.606703
648	0.543776	0.592339	0.612175	0.610123	0.614911	0.612175	0.607387	0.607387	0.606019	0.612175	0.610807	0.611491	0.611491	0.616279	0.617647	0.621067	0.617647	0.617647	0.615595	0.611491	0.608755	0.608755	0.604651	0.607387	0.608755	0.607387	0.604651	0.609439	0.608071	0.608755
649	0.545144	0.594391	0.613543	0.609439	0.614911	0.612859	0.607387	0.606019	0.606703	0.612175	0.610807	0.613543	0.611491	0.616279	0.616963	0.622435	0.614227	0.617647	0.614227	0.611491	0.607387	0.608071	0.603967	0.606019	0.608071	0.606019	0.604651	0.608071	0.607387	0.606019
650	0.545144	0.594391	0.613543	0.610123	0.614911	0.612859	0.607387	0.606019	0.607387	0.611491	0.611491	0.613543	0.612175	0.616279	0.616963	0.622435	0.615595	0.617647	0.613543	0.610807	0.606703	0.608071	0.604651	0.606703	0.608071	0.605335	0.604651	0.608071	0.607387	0.606019
651	0.54446	0.594391	0.612175	0.608755	0.611491	0.611491	0.608071	0.604651	0.608071	0.611491	0.610807	0.613543	0.610807	0.617647	0.619699	0.623803	0.616963	0.616279	0.614227	0.610123	0.606703	0.608071	0.604651	0.607387	0.607387	0.604651	0.603283	0.609439	0.607387	0.605335
652	0.543092	0.592339	0.611491	0.609439	0.612859	0.612175	0.607387	0.602599	0.608755	0.610123	0.609439	0.610807	0.610807	0.617647	0.619699	0.621751	0.614911	0.616963	0.612859	0.610807	0.607387	0.606703	0.605335	0.607387	0.607387	0.605335	0.606019	0.610123	0.608071	0.605335
653	0.543092	0.593023	0.611491	0.608755	0.614911	0.611491	0.607387	0.602599	0.606019	0.609439	0.610123	0.610807	0.610807	0.617647	0.620383	0.621751	0.614911	0.617647	0.611491	0.614227	0.608071	0.606703	0.605335	0.607387	0.608755	0.606703	0.608071	0.610123	0.608071	0.606019
654	0.541724	0.595075	0.610123	0.609439	0.613543	0.610807	0.609439	0.602599	0.604651	0.608755	0.612859	0.611491	0.610123	0.616963	0.620383	0.621067	0.617647	0.617647	0.611491	0.610807	0.607387	0.606019	0.606019	0.606019	0.607387	0.609439	0.610807	0.610807	0.608755	0.606703
655	0.541724	0.595759	0.610807	0.610123	0.612859	0.610807	0.609439	0.603283	0.605335	0.610807	0.614227	0.613543	0.611491	0.616963	0.621067	0.621751	0.618331	0.617647	0.612175	0.610807	0.610123	0.607387	0.605335	0.607387	0.608071	0.606019	0.609439	0.611491	0.608755	0.607387
656	0.542408	0.593023	0.611491	0.608755	0.612175	0.607387	0.611491	0.603967	0.609439	0.610123	0.612859	0.610807	0.609439	0.614227	0.619015	0.621067	0.616279	0.617647	0.609439	0.608071	0.608071	0.608071	0.604651	0.608755	0.608755	0.607387	0.607387	0.610123	0.607387	0.606703
657	0.543092	0.592339	0.612859	0.608755	0.612175	0.607387	0.610807	0.606703	0.611491	0.610123	0.610807	0.609439	0.609439	0.614911	0.619015	0.621067	0.617647	0.617647	0.611491	0.608755	0.606703	0.606019	0.605335	0.607387	0.608071	0.608071	0.606703	0.610123	0.607387	0.607387
658	0.542408	0.592339	0.611491	0.607387	0.610807	0.607387	0.610807	0.606019	0.610807	0.608755	0.610123	0.608755	0.609439	0.612859	0.617647	0.620383	0.619699	0.618331	0.611491	0.608755	0.606703	0.605335	0.605335	0.607387	0.608755	0.608071	0.606019	0.610123	0.606703	0.606703
659	0.542408	0.593023	0.612859	0.608071	0.611491	0.608755	0.612859	0.608071	0.612859	0.610123	0.610807	0.609439	0.611491	0.613543	0.619015	0.620383	0.620383	0.619015	0.612175	0.608755	0.606703	0.604651	0.605335	0.606703	0.608755	0.606703	0.604651	0.609439	0.606703	0.606019
660	0.543776	0.591655	0.613543	0.610123	0.612175	0.608071	0.612175	0.606703	0.612859	0.611491	0.611491	0.610123	0.610807	0.613543	0.619699	0.621067	0.621751	0.619699	0.612859	0.609439	0.604651	0.604651	0.605335	0.605335	0.608755	0.608071	0.605335	0.610123	0.606703	0.606019
661	0.543776	0.589603	0.612859	0.610123	0.610807	0.610807	0.611491	0.606703	0.612175	0.610123	0.610807	0.609439	0.610123	0.613543	0.620383	0.622435	0.621067	0.618331	0.612175	0.610123	0.606019	0.606019	0.606019	0.606019	0.608755	0.606019	0.605335	0.609439	0.606019	0.606703
662	0.54446	0.592339	0.614227	0.610807	0.611491	0.610123	0.612175	0.606703	0.608755	0.608755	0.609439	0.610123	0.612175	0.614227	0.617647	0.621067	0.618331	0.616279	0.611491	0.610807	0.606019	0.606703	0.608071	0.608755	0.610123	0.608071	0.606703	0.608755	0.606019	0.606019
663	0.54446	0.593023	0.611491	0.609439	0.608755	0.608755	0.613543	0.608071	0.608071	0.609439	0.611491	0.609439	0.613543	0.612175	0.616279	0.619015	0.617647	0.610807	0.611491	0.608071	0.603967	0.606703	0.609439	0.608071	0.609439	0.609439	0.607387	0.610123	0.606019	0.604651
664	0.545828	0.591655	0.610807	0.607387	0.608755	0.606019	0.612859	0.607387	0.609439	0.610807	0.612175	0.608071	0.612859	0.612175	0.617647	0.619015	0.616279	0.612175	0.612175	0.607387	0.603283	0.605335	0.608071	0.608071	0.609439	0.609439	0.608071	0.609439	0.606703	0.604651
665	0.547196	0.592339	0.611491	0.608071	0.608755	0.606019	0.612859	0.607387	0.610123	0.611491	0.611491	0.608755	0.612859	0.612175	0.617647	0.619699	0.615595	0.612175	0.612175	0.607387	0.604651	0.604651	0.608755	0.606703	0.608755	0.608755	0.607387	0.608755	0.606019	0.604651
666	0.546512	0.592339	0.609439	0.608071	0.608755	0.606703	0.613543	0.608755	0.610123	0.612175	0.610807	0.609439	0.611491	0.610807	0.616963	0.618331	0.615595	0.612175	0.611491	0.606703	0.603967	0.604651	0.607387	0.606703	0.608071	0.610123	0.607387	0.607387	0.606703	0.605335
667	0.545144	0.593707	0.609439	0.608071	0.609439	0.607387	0.614227	0.610123	0.610807	0.612859	0.611491	0.610123	0.612859	0.610807	0.618331	0.618331	0.615595	0.610807	0.610807	0.606019	0.601915	0.605335	0.607387	0.606703	0.608071	0.610123	0.607387	0.606703	0.606019	0.604651
668	0.542408	0.591655	0.606019	0.606019	0.608071	0.607387	0.612859	0.609439	0.611491	0.613543	0.610123	0.610123	0.613543	0.612175	0.618331	0.618331	0.616963	0.613543	0.609439	0.605335	0.602599	0.604651	0.606703	0.606019	0.608071	0.609439	0.607387	0.608071	0.605335	0.603967
669	0.543776	0.588235	0.604651	0.602599	0.609439	0.607387	0.612175	0.610807	0.608755	0.612859	0.610807	0.611491	0.612859	0.614227	0.618331	0.619015	0.616279	0.612859	0.610123	0.608755	0.607387	0.608755	0.605335	0.608071	0.610807	0.609439	0.607387	0.606703	0.606019	0.603967
670	0.543092	0.587551	0.604651	0.601915	0.607387	0.606703	0.612175	0.610123	0.608755	0.612175	0.611491	0.611491	0.612175	0.614227	0.618331	0.618331	0.615595	0.612859	0.610123	0.608071	0.608071	0.608755	0.605335	0.608755	0.609439	0.609439	0.607387	0.605335	0.606019	0.603967
671	0.542408	0.587551	0.604651	0.601915	0.606703	0.606703	0.611491	0.610123	0.608755	0.610807	0.610123	0.610807	0.611491	0.613543	0.617647	0.617647	0.614911	0.612175	0.608755	0.606703	0.608071	0.608755	0.606703	0.608755	0.609439	0.609439	0.607387	0.605335	0.606019	0.603967
672	0.542408	0.590287	0.607387	0.604651	0.609439	0.608071	0.614227	0.612175	0.609439	0.610807	0.609439	0.609439	0.610807	0.610807	0.616963	0.615595	0.615595	0.612859	0.609439	0.607387	0.608071	0.610807	0.607387	0.608071	0.608071	0.610123	0.606703	0.606703	0.607387	0.604651
673	0.541724	0.590287	0.608071	0.605335	0.609439	0.608071	0.614227	0.612175	0.610807	0.610807	0.610123	0.609439	0.610807	0.611491	0.617647	0.614911	0.615595	0.613543	0.610123	0.611491	0.610123	0.612175	0.610123	0.607387	0.608071	0.607387	0.604651	0.606019	0.607387	0.604651
674	0.543776	0.592339	0.608071	0.603967	0.608071	0.610123	0.614227	0.612175	0.608755	0.610807	0.608755	0.609439	0.613543	0.612175	0.616279	0.612859	0.614227	0.614227	0.611491	0.611491	0.608755	0.608755	0.609439	0.608071	0.608071	0.606703	0.603283	0.605335	0.606703	0.603283
675	0.545144	0.593023	0.608755	0.604651	0.608755	0.610807	0.614911	0.612175	0.609439	0.611491	0.608071	0.608755	0.614227	0.612175	0.616963	0.613543	0.614227	0.613543	0.611491	0.611491	0.608071	0.608071	0.609439	0.608071	0.608071	0.606703	0.603283	0.605335	0.606703	0.603283
676	0.54446	0.593023	0.608755	0.603967	0.609439	0.610807	0.614911	0.612859	0.608755	0.612175	0.608755	0.609439	0.615595	0.612175	0.616963	0.612175	0.614227	0.613543	0.611491	0.610807	0.608071	0.608755	0.610123	0.608755	0.608071	0.607387	0.603283	0.605335	0.606703	0.603283
677	0.545144	0.591655	0.612175	0.605335	0.610123	0.610123	0.614911	0.612859	0.608071	0.612175	0.608755	0.608755	0.614911	0.612175	0.616279	0.611491	0.614911	0.612859	0.612859	0.610807	0.607387	0.608755	0.609439	0.608071	0.608755	0.607387	0.603283	0.607387	0.607387	0.603283
678	0.54446	0.592339	0.612859	0.606703	0.610807	0.608755	0.613543	0.612175	0.606703	0.612175	0.608755	0.608755	0.612859	0.611491	0.617647	0.611491	0.614227	0.614911	0.614911	0.611491	0.608755	0.607387	0.610807	0.607387	0.608071	0.606019	0.603283	0.606019	0.605335	0.603283
679	0.543776	0.592339	0.612175	0.607387	0.610807	0.608755	0.612859	0.611491	0.605335	0.611491	0.608755	0.608755	0.611491	0.610807	0.617647	0.610123	0.613543	0.614911	0.614911	0.610807	0.608071	0.607387	0.610123	0.607387	0.608071	0.608071	0.604651	0.606703	0.605335	0.603283
680	0.543776	0.597127	0.610123	0.606703	0.610123	0.609439	0.612175	0.610807	0.606019	0.609439	0.608071	0.608755	0.610123	0.610807	0.618331	0.610123	0.612859	0.613543	0.612175	0.608755	0.607387	0.608071	0.609439	0.606019	0.606703	0.606703	0.603967	0.605335	0.605335	0.602599
681	0.543776	0.595075	0.609439	0.608755	0.608071	0.611491	0.610807	0.608755	0.605335	0.608755	0.607387	0.608755	0.610123	0.612175	0.617647	0.610807	0.612859	0.613543	0.610807	0.608071	0.607387	0.608071	0.609439	0.606703	0.605335	0.604651	0.603283	0.604651	0.606703	0.602599
682	0.545144	0.595075	0.611491	0.607387	0.610123	0.608755	0.608755	0.608755	0.606019	0.609439	0.608071	0.608755	0.610807	0.611491	0.617647	0.611491	0.615595	0.613543	0.610807	0.608071	0.608071	0.607387	0.606019	0.607387	0.603283	0.605335	0.603283	0.603283	0.606703	0.603283
683	0.546512	0.594391	0.610123	0.610123	0.611491	0.607387	0.608071	0.606703	0.606019	0.608755	0.610123	0.610123	0.608755	0.610123	0.615595	0.611491	0.613543	0.610123	0.610807	0.608071	0.608071	0.608071	0.606703	0.605335	0.604651	0.603967	0.603967	0.604651	0.606703	0.603967
684	0.546512	0.595075	0.610123	0.608071	0.610123	0.608071	0.607387	0.607387	0.607387	0.609439	0.609439	0.610123	0.608755	0.610123	0.613543	0.610123	0.612859	0.609439	0.610123	0.608071	0.607387	0.607387	0.605335	0.603967	0.603967	0.603967	0.603967	0.603967	0.606703	0.603967
685	0.546512	0.594391	0.609439	0.606703	0.610123	0.606703	0.607387	0.607387	0.607387	0.610123	0.608755	0.610123	0.608071	0.611491	0.614227	0.610123	0.611491	0.608755	0.609439	0.608755	0.607387	0.608071	0.605335	0.603967	0.605335	0.604651	0.603283	0.604651	0.606703	0.603967
686	0.545828	0.595759	0.610123	0.605335	0.610123	0.606703	0.608071	0.607387	0.608755	0.612175	0.609439	0.610807	0.609439	0.610807	0.614227	0.612175	0.611491	0.608755	0.608755	0.610123	0.609439	0.608755	0.607387	0.603967	0.606703	0.606019	0.603967	0.606019	0.606703	0.603967
687	0.545144	0.594391	0.610123	0.604651	0.610123	0.606703	0.606703	0.607387	0.608755	0.613543	0.609439	0.610807	0.610123	0.611491	0.614911	0.612175	0.612175	0.608755	0.608755	0.609439	0.609439	0.608755	0.607387	0.604651	0.606703	0.605335	0.606019	0.606019	0.606703	0.604651
688	0.543776	0.593023	0.608755	0.606019	0.610807	0.606019	0.606019	0.608071	0.607387	0.613543	0.606703	0.608071	0.609439	0.610123	0.614227	0.610807	0.611491	0.607387	0.608071	0.606703	0.609439	0.608755	0.606019	0.604651	0.605335	0.605335	0.606703	0.606703	0.607387	0.605335
689	0.543092	0.592339	0.608755	0.606019	0.609439	0.608755	0.606703	0.607387	0.607387	0.614227	0.606703	0.608071	0.609439	0.610123	0.614911	0.612175	0.612859	0.608755	0.608755	0.606703	0.608755	0.609439	0.606019	0.602599	0.606019	0.606019	0.606703	0.606703	0.607387	0.605335
690	0.541724	0.590971	0.608071	0.606019	0.608755	0.608755	0.606703	0.608071	0.607387	0.614227	0.606703	0.609439	0.608071	0.609439	0.614227	0.611491	0.612175	0.608755	0.610123	0.607387	0.608755	0.608755	0.606703	0.601915	0.606019	0.606019	0.606019	0.606703	0.607387	0.604651
691	0.54104	0.590971	0.607387	0.603967	0.608071	0.608755	0.606703	0.608755	0.606019	0.614911	0.606703	0.609439	0.608071	0.609439	0.614227	0.611491	0.612175	0.608755	0.610807	0.608071	0.609439	0.608755	0.606703	0.601915	0.604651	0.606019	0.607387	0.606703	0.606703	0.603967
692	0.543092	0.592339	0.608071	0.603967	0.610123	0.608071	0.606019	0.608071	0.605335	0.614911	0.606703	0.609439	0.609439	0.610807	0.616279	0.612859	0.610807	0.607387	0.608755	0.607387	0.609439	0.610123	0.604651	0.602599	0.604651	0.606703	0.606703	0.605335	0.606703	0.603967
693	0.543092	0.590971	0.607387	0.604651	0.612175	0.606703	0.604651	0.606703	0.606019	0.614227	0.608755	0.610123	0.608755	0.612175	0.615595	0.611491	0.611491	0.606703	0.608755	0.608755	0.607387	0.610807	0.606703	0.603967	0.604651	0.607387	0.606019	0.606019	0.606019	0.604651
694	0.543776	0.590971	0.607387	0.605335	0.612175	0.607387	0.604651	0.606703	0.606703	0.614227	0.608071	0.609439	0.608071	0.612175	0.615595	0.610807	0.611491	0.606703	0.608071	0.608071	0.607387	0.609439	0.606703	0.603967	0.606019	0.607387	0.606019	0.606703	0.607387	0.605335
695	0.543092	0.589603	0.606703	0.606019	0.611491	0.606019	0.603967	0.608071	0.606703	0.615595	0.608755	0.608071	0.607387	0.611491	0.614911	0.611491	0.610807	0.606019	0.607387	0.606703	0.606703	0.608755	0.606019	0.602599	0.605335	0.608071	0.606019	0.607387	0.606703	0.605335
696	0.543776	0.592339	0.606703	0.606703	0.613543	0.603283	0.604651	0.610123	0.606019	0.612175	0.608755	0.609439	0.608071	0.612175	0.612859	0.610807	0.610807	0.606703	0.608755	0.608071	0.606019	0.609439	0.606019	0.601915	0.605335	0.606019	0.606703	0.608071	0.607387	0.604651
697	0.543776	0.593023	0.607387	0.608755	0.612859	0.603283	0.606019	0.609439	0.606703	0.613543	0.608755	0.609439	0.609439	0.612175	0.615595	0.610807	0.610123	0.605335	0.609439	0.606019	0.606703	0.608755	0.606703	0.603967	0.606019	0.607387	0.604651	0.606019	0.603283	0.603967
698	0.542408	0.590971	0.607387	0.609439	0.612859	0.603967	0.606703	0.608755	0.606019	0.611491	0.608071	0.608755	0.607387	0.611491	0.615595	0.610807	0.609439	0.606703	0.609439	0.606019	0.605335	0.607387	0.606703	0.604651	0.605335	0.608071	0.604651	0.605335	0.603283	0.603967
699	0.543776	0.593707	0.609439	0.610807	0.612859	0.604651	0.607387	0.607387	0.604651	0.610807	0.606703	0.607387	0.608071	0.610807	0.615595	0.611491	0.610123	0.607387	0.608755	0.604651	0.606703	0.608071	0.606703	0.605335	0.603967	0.608071	0.604651	0.604651	0.603283	0.603967
700	0.545828	0.592339	0.610123	0.610123	0.612175	0.601231	0.608755	0.606019	0.604651	0.610123	0.606019	0.607387	0.608071	0.610807	0.615595	0.612175	0.609439	0.608755	0.608755	0.608071	0.608071	0.608071	0.607387	0.605335	0.603283	0.607387	0.605335	0.606703	0.603967	0.603967
701	0.546512	0.591655	0.610123	0.610123	0.613543	0.602599	0.612175	0.606703	0.607387	0.611491	0.606703	0.609439	0.610123	0.610807	0.613543	0.612175	0.608755	0.608755	0.608755	0.608755	0.608755	0.608071	0.607387	0.606019	0.605335	0.608755	0.606019	0.606019	0.605335	0.604651
702	0.545828	0.591655	0.609439	0.610123	0.612175	0.601915	0.612175	0.608755	0.607387	0.612175	0.607387	0.610123	0.610807	0.612175	0.614911	0.610807	0.608755	0.609439	0.608071	0.608071	0.607387	0.608071	0.606703	0.606019	0.605335	0.608071	0.606703	0.605335	0.604651	0.604651
703	0.54446	0.589603	0.609439	0.612175	0.610123	0.603283	0.606019	0.607387	0.605335	0.612859	0.605335	0.607387	0.609439	0.609439	0.615595	0.612175	0.610123	0.608755	0.610123	0.608755	0.608755	0.610123	0.608071	0.605335	0.604651	0.608755	0.606019	0.606703	0.603967	0.606019
704	0.54446	0.591655	0.610123	0.610807	0.608755	0.604651	0.606703	0.608755	0.606019	0.612859	0.606703	0.606703	0.610123	0.610807	0.614911	0.610807	0.608071	0.610123	0.609439	0.608755	0.607387	0.608755	0.606703	0.606019	0.606019	0.607387	0.605335	0.606019	0.603283	0.606019
705	0.545828	0.593023	0.611491	0.608755	0.610123	0.604651	0.607387	0.608071	0.606703	0.612175	0.603967	0.605335	0.607387	0.608071	0.612859	0.608071	0.608071	0.607387	0.610123	0.610123	0.608071	0.608071	0.608071	0.606703	0.606703	0.606703	0.604651	0.603967	0.603967	0.603967
706	0.545828	0.593023	0.611491	0.608071	0.610123	0.605335	0.608071	0.607387	0.606703	0.612175	0.604651	0.605335	0.608071	0.608755	0.612859	0.608755	0.607387	0.607387	0.609439	0.609439	0.607387	0.608755	0.608071	0.607387	0.606703	0.607387	0.604651	0.603967	0.603967	0.603967
707	0.545828	0.592339	0.611491	0.608071	0.611491	0.606019	0.608071	0.608755	0.606019	0.613543	0.603967	0.606703	0.609439	0.608071	0.612859	0.608755	0.607387	0.607387	0.610123	0.610123	0.608755	0.606703	0.607387	0.606703	0.606703	0.606703	0.604651	0.603283	0.604651	0.603967
708	0.545828	0.592339	0.611491	0.608071	0.612175	0.606019	0.608071	0.608755	0.606019	0.613543	0.603967	0.606703	0.609439	0.608071	0.612859	0.608755	0.607387	0.607387	0.610123	0.610807	0.609439	0.606019	0.607387	0.606703	0.606703	0.606703	0.604651	0.603967	0.605335	0.605335
709	0.543092	0.590971	0.608071	0.606703	0.612859	0.604651	0.608071	0.608755	0.606019	0.613543	0.603967	0.605335	0.610123	0.608071	0.612859	0.608071	0.608071	0.608071	0.609439	0.610123	0.607387	0.606703	0.606703	0.607387	0.607387	0.607387	0.604651	0.603967	0.603283	0.604651
710	0.543092	0.591655	0.607387	0.607387	0.611491	0.605335	0.608071	0.608755	0.607387	0.613543	0.604651	0.606703	0.610123	0.607387	0.612859	0.607387	0.608755	0.608755	0.610123	0.611491	0.607387	0.607387	0.606703	0.607387	0.607387	0.607387	0.604651	0.603283	0.602599	0.603967
711	0.543776	0.591655	0.607387	0.607387	0.611491	0.605335	0.609439	0.610123	0.607387	0.613543	0.605335	0.606703	0.609439	0.608071	0.612175	0.607387	0.608755	0.608755	0.610807	0.611491	0.606019	0.606703	0.606703	0.608755	0.608071	0.606703	0.604651	0.603283	0.602599	0.603283
712	0.54446	0.591655	0.606703	0.607387	0.610807	0.605335	0.608755	0.609439	0.606019	0.612859	0.605335	0.605335	0.609439	0.607387	0.611491	0.607387	0.607387	0.607387	0.610807	0.610123	0.604651	0.607387	0.604651	0.608755	0.608071	0.608071	0.604651	0.603283	0.602599	0.602599
713	0.543776	0.590971	0.607387	0.608755	0.611491	0.602599	0.606019	0.610123	0.606703	0.612859	0.606019	0.606019	0.608071	0.607387	0.610123	0.606019	0.606703	0.607387	0.610123	0.608755	0.603967	0.606019	0.606703	0.608755	0.606703	0.606019	0.603283	0.601915	0.601231	0.601915
714	0.54788	0.594391	0.609439	0.610123	0.612175	0.602599	0.604651	0.610123	0.606019	0.612859	0.605335	0.606019	0.608071	0.608071	0.610807	0.607387	0.608071	0.607387	0.610807	0.610123	0.603283	0.606703	0.608071	0.608755	0.605335	0.605335	0.603283	0.604651	0.601915	0.603283
715	0.545144	0.595759	0.613543	0.611491	0.612175	0.604651	0.606703	0.609439	0.610123	0.613543	0.608071	0.606019	0.608071	0.608071	0.612859	0.610123	0.608071	0.608755	0.608071	0.608071	0.606019	0.606703	0.608071	0.607387	0.606019	0.607387	0.603283	0.604651	0.604651	0.604651
716	0.543092	0.593023	0.611491	0.611491	0.611491	0.604651	0.607387	0.609439	0.610807	0.615595	0.608071	0.606019	0.608755	0.608755	0.612859	0.610807	0.608755	0.609439	0.608755	0.607387	0.606703	0.606019	0.606019	0.606019	0.605335	0.607387	0.603283	0.604651	0.604651	0.604651
717	0.543092	0.593023	0.611491	0.608755	0.612859	0.604651	0.603967	0.607387	0.608071	0.613543	0.608755	0.606019	0.607387	0.610123	0.613543	0.612859	0.610807	0.610123	0.609439	0.605335	0.606703	0.607387	0.607387	0.610123	0.605335	0.606019	0.604651	0.603283	0.604651	0.604651
718	0.543776	0.594391	0.611491	0.609439	0.612859	0.604651	0.602599	0.608071	0.609439	0.614227	0.609439	0.606703	0.608071	0.610807	0.613543	0.612175	0.612175	0.611491	0.608071	0.604651	0.606703	0.607387	0.607387	0.609439	0.603967	0.606019	0.603283	0.602599	0.604651	0.605335
719	0.543776	0.594391	0.610807	0.609439	0.612175	0.604651	0.602599	0.608071	0.609439	0.614911	0.610123	0.606703	0.608071	0.610807	0.613543	0.612859	0.612175	0.610807	0.607387	0.604651	0.606703	0.606703	0.606703	0.608755	0.603967	0.606019	0.603283	0.602599	0.604651	0.604651
720	0.543776	0.594391	0.612859	0.609439	0.612859	0.604651	0.603283	0.608071	0.610807	0.614911	0.610807	0.606703	0.608071	0.610807	0.613543	0.612859	0.612175	0.611491	0.607387	0.604651	0.606703	0.606703	0.606703	0.608071	0.603967	0.606019	0.603283	0.602599	0.604651	0.603967
721	0.545144	0.594391	0.612859	0.610807	0.613543	0.603967	0.603283	0.608071	0.608755	0.614227	0.610123	0.606019	0.607387	0.610123	0.612859	0.612175	0.611491	0.610807	0.608071	0.604651	0.606703	0.608071	0.607387	0.608755	0.604651	0.606019	0.603283	0.602599	0.604651	0.604651
722	0.542408	0.593023	0.609439	0.608755	0.612859	0.603967	0.601231	0.608755	0.610123	0.614227	0.609439	0.607387	0.608071	0.608071	0.609439	0.610123	0.610807	0.608755	0.608071	0.602599	0.606019	0.608071	0.606019	0.608755	0.605335	0.606019	0.604651	0.603283	0.606019	0.604651
723	0.543092	0.591655	0.608755	0.608071	0.609439	0.601231	0.601915	0.608071	0.608071	0.614227	0.610123	0.606019	0.608071	0.608071	0.610807	0.610807	0.612175	0.610807	0.608071	0.603967	0.606019	0.608071	0.606019	0.609439	0.606019	0.605335	0.606019	0.605335	0.607387	0.606019
724	0.543776	0.588919	0.609439	0.610123	0.608755	0.604651	0.602599	0.609439	0.608071	0.614227	0.608071	0.606703	0.608755	0.608755	0.610807	0.612175	0.610807	0.610807	0.609439	0.606019	0.606703	0.606019	0.607387	0.610123	0.606703	0.604651	0.605335	0.606019	0.606703	0.606019
725	0.543776	0.588919	0.609439	0.610123	0.608755	0.604651	0.603283	0.610123	0.608071	0.614227	0.608755	0.606703	0.607387	0.608755	0.610123	0.612175	0.612859	0.610807	0.609439	0.606019	0.606703	0.606703	0.607387	0.610123	0.606703	0.605335	0.604651	0.606703	0.606019	0.606019
726	0.542408	0.588919	0.610807	0.610123	0.606703	0.604651	0.601231	0.609439	0.606703	0.613543	0.607387	0.605335	0.606019	0.608071	0.609439	0.612175	0.613543	0.609439	0.608755	0.605335	0.605335	0.606019	0.608071	0.610123	0.606703	0.605335	0.603967	0.605335	0.604651	0.607387
727	0.541724	0.588235	0.610123	0.610807	0.606703	0.603283	0.601231	0.609439	0.607387	0.613543	0.607387	0.605335	0.606703	0.607387	0.608755	0.612175	0.613543	0.609439	0.608755	0.606703	0.605335	0.606019	0.608071	0.610123	0.606019	0.606019	0.603967	0.605335	0.604651	0.606703
728	0.543092	0.587551	0.606703	0.610123	0.606019	0.603283	0.598495	0.610807	0.607387	0.613543	0.606703	0.604651	0.607387	0.608755	0.610807	0.610807	0.613543	0.610123	0.608755	0.606703	0.605335	0.605335	0.608071	0.610807	0.607387	0.607387	0.603967	0.604651	0.604651	0.607387
729	0.543092	0.588235	0.608755	0.610807	0.606703	0.604651	0.601915	0.610123	0.607387	0.613543	0.608071	0.603283	0.605335	0.609439	0.612175	0.612859	0.614911	0.610807	0.608755	0.607387	0.606019	0.606019	0.608755	0.610123	0.609439	0.608071	0.604651	0.604651	0.605335	0.606703
730	0.543092	0.590287	0.608755	0.610123	0.608071	0.603967	0.599179	0.608071	0.608071	0.613543	0.607387	0.603967	0.606019	0.608755	0.613543	0.614227	0.612859	0.610807	0.608071	0.609439	0.606019	0.604651	0.609439	0.610123	0.610123	0.608755	0.604651	0.603967	0.603967	0.604651
731	0.542408	0.590971	0.608071	0.611491	0.607387	0.603967	0.597811	0.608755	0.608071	0.614227	0.606019	0.603967	0.606703	0.608755	0.614227	0.613543	0.613543	0.610807	0.607387	0.609439	0.606703	0.604651	0.609439	0.610123	0.609439	0.608071	0.603967	0.603283	0.605335	0.605335
732	0.54446	0.593707	0.610123	0.612175	0.608755	0.604651	0.600547	0.609439	0.607387	0.614227	0.608755	0.603967	0.607387	0.610123	0.614227	0.614227	0.614227	0.609439	0.608071	0.608755	0.604651	0.606019	0.609439	0.609439	0.609439	0.608071	0.605335	0.603283	0.606019	0.605335
733	0.545828	0.592339	0.609439	0.612175	0.610123	0.605335	0.601231	0.609439	0.606703	0.614227	0.608755	0.604651	0.607387	0.609439	0.614227	0.616279	0.614911	0.609439	0.608071	0.608755	0.604651	0.606019	0.610123	0.610123	0.610123	0.608071	0.604651	0.603283	0.606703	0.604651
734	0.542408	0.593023	0.606703	0.612175	0.610123	0.605335	0.603283	0.609439	0.606703	0.613543	0.610123	0.608071	0.610807	0.612175	0.615595	0.616963	0.615595	0.611491	0.611491	0.610807	0.607387	0.608755	0.612175	0.611491	0.612175	0.608755	0.606703	0.606703	0.608755	0.605335
735	0.543776	0.590971	0.607387	0.612859	0.610123	0.603967	0.603283	0.610807	0.607387	0.612175	0.612175	0.607387	0.612175	0.610807	0.614911	0.619699	0.617647	0.611491	0.611491	0.609439	0.606019	0.610123	0.612175	0.614227	0.610807	0.608071	0.607387	0.605335	0.609439	0.606019
736	0.546512	0.591655	0.608755	0.614227	0.611491	0.606019	0.603967	0.609439	0.606703	0.612175	0.611491	0.607387	0.610123	0.611491	0.615595	0.617647	0.617647	0.611491	0.610807	0.608755	0.608755	0.610123	0.610807	0.613543	0.610807	0.608071	0.607387	0.608071	0.608755	0.608071
737	0.547196	0.590287	0.608755	0.614227	0.610807	0.605335	0.601915	0.608071	0.606703	0.610807	0.610807	0.607387	0.609439	0.610123	0.613543	0.615595	0.617647	0.611491	0.610807	0.606703	0.610123	0.610123	0.610807	0.613543	0.610807	0.610123	0.607387	0.608071	0.607387	0.606703
738	0.547196	0.590287	0.608755	0.614227	0.610807	0.605335	0.601915	0.608755	0.606703	0.610807	0.610807	0.607387	0.609439	0.610123	0.614227	0.615595	0.617647	0.611491	0.610807	0.606703	0.610123	0.610123	0.610807	0.613543	0.610807	0.610123	0.608071	0.607387	0.607387	0.606703
739	0.545144	0.588919	0.607387	0.615595	0.612175	0.605335	0.602599	0.610807	0.606703	0.609439	0.611491	0.606703	0.607387	0.610123	0.614911	0.615595	0.617647	0.612175	0.610807	0.606703	0.610123	0.610123	0.611491	0.612859	0.610123	0.609439	0.608071	0.608071	0.608071	0.607387
740	0.543776	0.587551	0.606019	0.614227	0.610807	0.602599	0.601915	0.610123	0.607387	0.608071	0.610807	0.606019	0.607387	0.610807	0.613543	0.614911	0.615595	0.612859	0.610807	0.606703	0.608071	0.608755	0.612175	0.612859	0.610807	0.608755	0.608755	0.609439	0.609439	0.606703
741	0.54446	0.588235	0.606019	0.614227	0.610807	0.602599	0.601915	0.610123	0.607387	0.608071	0.610807	0.606019	0.607387	0.611491	0.613543	0.614911	0.614911	0.612859	0.610807	0.606703	0.608071	0.608755	0.611491	0.612859	0.610807	0.609439	0.608755	0.609439	0.610123	0.606703
742	0.543776	0.587551	0.606019	0.613543	0.610123	0.603967	0.604651	0.609439	0.608071	0.608755	0.610123	0.607387	0.608755	0.610807	0.614227	0.614911	0.614227	0.613543	0.611491	0.607387	0.608755	0.609439	0.612175	0.612175	0.609439	0.610123	0.608071	0.608755	0.610123	0.606019
743	0.543776	0.588919	0.605335	0.612859	0.612859	0.603967	0.605335	0.609439	0.608071	0.609439	0.611491	0.606019	0.608755	0.610123	0.612175	0.614227	0.614911	0.614227	0.610123	0.608071	0.608071	0.608755	0.611491	0.610807	0.610123	0.610807	0.609439	0.608071	0.609439	0.606019
744	0.543776	0.588919	0.603967	0.612175	0.613543	0.601231	0.605335	0.609439	0.606703	0.610807	0.611491	0.606703	0.608071	0.610123	0.614227	0.614911	0.612859	0.610807	0.610807	0.609439	0.606703	0.608071	0.611491	0.612175	0.612175	0.610807	0.608755	0.607387	0.608755	0.605335
745	0.543092	0.588235	0.607387	0.614911	0.614911	0.601231	0.606703	0.609439	0.607387	0.611491	0.612175	0.606703	0.609439	0.610807	0.612859	0.615595	0.612859	0.612859	0.612175	0.609439	0.608071	0.608755	0.610807	0.611491	0.612175	0.610123	0.609439	0.608071	0.608755	0.606019
746	0.543092	0.587551	0.607387	0.615595	0.615595	0.601915	0.605335	0.609439	0.606703	0.610807	0.610807	0.606019	0.608755	0.610123	0.612859	0.615595	0.612859	0.611491	0.611491	0.608071	0.607387	0.608071	0.610807	0.611491	0.612175	0.610123	0.608755	0.607387	0.608755	0.606703
747	0.542408	0.587551	0.606019	0.614911	0.614911	0.602599	0.605335	0.609439	0.607387	0.610807	0.610807	0.605335	0.608071	0.610123	0.612859	0.615595	0.612175	0.611491	0.610807	0.609439	0.607387	0.608071	0.610807	0.611491	0.612175	0.610123	0.608755	0.607387	0.608755	0.606703
748	0.543776	0.588919	0.606019	0.614911	0.616279	0.603283	0.606019	0.608071	0.606703	0.610807	0.610123	0.606703	0.607387	0.609439	0.612175	0.615595	0.610807	0.612175	0.610807	0.610807	0.608755	0.609439	0.609439	0.611491	0.611491	0.610807	0.609439	0.608071	0.608071	0.606703
749	0.543776	0.589603	0.605335	0.615595	0.616279	0.603967	0.606019	0.608071	0.606703	0.610807	0.610123	0.607387	0.606703	0.607387	0.611491	0.615595	0.612175	0.612859	0.609439	0.611491	0.608755	0.608755	0.609439	0.610807	0.611491	0.610807	0.608755	0.608755	0.608755	0.607387
750	0.542408	0.589603	0.607387	0.613543	0.614911	0.603283	0.606019	0.607387	0.606019	0.609439	0.610807	0.606703	0.607387	0.609439	0.614911	0.614911	0.613543	0.613543	0.611491	0.611491	0.606703	0.609439	0.608071	0.610123	0.611491	0.612175	0.608755	0.608071	0.608071	0.606703
751	0.541724	0.586183	0.606703	0.612859	0.614911	0.603967	0.604651	0.606703	0.606019	0.609439	0.610807	0.606703	0.608071	0.608755	0.614227	0.615595	0.612859	0.613543	0.612859	0.611491	0.607387	0.609439	0.609439	0.610123	0.610807	0.612175	0.608755	0.608071	0.608071	0.606703
752	0.54104	0.584131	0.606703	0.613543	0.614227	0.603967	0.603283	0.605335	0.606703	0.608071	0.610807	0.606019	0.608071	0.609439	0.611491	0.615595	0.613543	0.614227	0.614227	0.610807	0.606019	0.607387	0.608755	0.609439	0.606703	0.608755	0.606019	0.606703	0.608755	0.606703
753	0.543092	0.586183	0.607387	0.613543	0.613543	0.604651	0.602599	0.606019	0.607387	0.610123	0.614227	0.606703	0.606703	0.608071	0.612175	0.613543	0.612175	0.612175	0.613543	0.612175	0.607387	0.607387	0.610123	0.610807	0.608755	0.610123	0.607387	0.608071	0.609439	0.606703
754	0.545828	0.587551	0.608755	0.613543	0.610807	0.606703	0.602599	0.603967	0.606019	0.609439	0.613543	0.606703	0.606703	0.608071	0.610807	0.612859	0.613543	0.609439	0.612859	0.611491	0.606019	0.607387	0.610123	0.610123	0.608755	0.609439	0.608071	0.607387	0.608755	0.606703
755	0.54446	0.586183	0.608755	0.610123	0.610123	0.605335	0.602599	0.603283	0.604651	0.608071	0.612175	0.606703	0.607387	0.609439	0.614227	0.612859	0.610807	0.608755	0.612175	0.610123	0.606019	0.605335	0.609439	0.609439	0.608071	0.608755	0.608071	0.606703	0.608755	0.607387
756	0.543776	0.585499	0.608755	0.609439	0.609439	0.603967	0.601915	0.605335	0.607387	0.609439	0.611491	0.606703	0.606703	0.608071	0.614227	0.613543	0.611491	0.608755	0.612175	0.610123	0.608071	0.606703	0.609439	0.610123	0.608071	0.607387	0.608071	0.608071	0.608755	0.609439
757	0.543776	0.584131	0.606703	0.607387	0.609439	0.605335	0.602599	0.608071	0.609439	0.610807	0.610807	0.607387	0.607387	0.608071	0.612859	0.612859	0.611491	0.608071	0.612175	0.609439	0.607387	0.606019	0.608755	0.609439	0.608755	0.606703	0.609439	0.608755	0.608755	0.608755
758	0.543776	0.582763	0.607387	0.607387	0.610807	0.603283	0.603283	0.608755	0.608755	0.610123	0.612859	0.609439	0.606703	0.608071	0.610807	0.610123	0.612175	0.610123	0.613543	0.610807	0.607387	0.608071	0.609439	0.609439	0.608071	0.606019	0.608755	0.609439	0.608755	0.609439
759	0.546512	0.584815	0.608755	0.609439	0.611491	0.605335	0.601231	0.608755	0.610123	0.611491	0.612859	0.613543	0.608755	0.607387	0.611491	0.610807	0.612175	0.610123	0.612175	0.610123	0.607387	0.607387	0.608755	0.610123	0.608755	0.606019	0.608755	0.608071	0.608755	0.608755
760	0.546512	0.585499	0.608755	0.608071	0.612859	0.606019	0.600547	0.608755	0.611491	0.611491	0.613543	0.613543	0.610123	0.606703	0.612859	0.612175	0.612859	0.610123	0.612859	0.608755	0.606703	0.606703	0.608755	0.610123	0.608071	0.606019	0.608755	0.608071	0.608755	0.608071
761	0.545144	0.585499	0.607387	0.609439	0.613543	0.605335	0.601915	0.610123	0.612859	0.610123	0.612859	0.614227	0.610807	0.608071	0.612175	0.611491	0.612175	0.610807	0.612859	0.609439	0.606703	0.606703	0.608071	0.611491	0.608071	0.605335	0.606703	0.607387	0.608071	0.606703
762	0.545144	0.586183	0.608071	0.612175	0.614227	0.605335	0.601231	0.609439	0.612175	0.610123	0.612175	0.614911	0.610807	0.607387	0.612175	0.611491	0.612859	0.610123	0.611491	0.609439	0.606703	0.606703	0.606703	0.610807	0.608755	0.606019	0.606019	0.606703	0.606703	0.606019
763	0.543776	0.585499	0.610807	0.614227	0.616279	0.608755	0.603967	0.610807	0.614911	0.612175	0.612859	0.613543	0.611491	0.607387	0.612175	0.612859	0.614227	0.610123	0.611491	0.610807	0.608071	0.608071	0.608755	0.608071	0.608071	0.607387	0.605335	0.606703	0.607387	0.605335
764	0.54446	0.586183	0.610123	0.613543	0.614911	0.609439	0.603967	0.610807	0.614911	0.610807	0.613543	0.614227	0.610807	0.608755	0.611491	0.613543	0.612859	0.610123	0.612175	0.610807	0.607387	0.607387	0.608755	0.608071	0.608071	0.608071	0.605335	0.606703	0.609439	0.606019
765	0.543092	0.586183	0.610123	0.612859	0.615595	0.609439	0.603283	0.610807	0.614911	0.610123	0.613543	0.613543	0.610123	0.608755	0.611491	0.613543	0.612859	0.610807	0.612175	0.610123	0.607387	0.606703	0.608755	0.608071	0.608071	0.608071	0.605335	0.606703	0.609439	0.606019
766	0.543776	0.586867	0.607387	0.612859	0.616963	0.612175	0.603967	0.612175	0.614227	0.608755	0.613543	0.613543	0.610807	0.610123	0.610807	0.613543	0.614227	0.611491	0.612175	0.609439	0.608071	0.608071	0.608071	0.606019	0.608755	0.608755	0.606019	0.606019	0.608071	0.605335
767	0.543776	0.587551	0.606703	0.612175	0.616279	0.609439	0.605335	0.612175	0.614227	0.609439	0.613543	0.612859	0.611491	0.610807	0.610807	0.613543	0.614911	0.611491	0.612175	0.608755	0.609439	0.607387	0.608071	0.606019	0.608755	0.608755	0.606019	0.606703	0.608755	0.606019
768	0.545144	0.584815	0.606703	0.615595	0.618331	0.612175	0.608071	0.612859	0.612859	0.608755	0.613543	0.612175	0.611491	0.610123	0.612859	0.613543	0.614911	0.610807	0.613543	0.608071	0.609439	0.609439	0.607387	0.606019	0.610123	0.609439	0.605335	0.606019	0.608755	0.606703
769	0.547196	0.584815	0.607387	0.615595	0.618331	0.611491	0.606703	0.612859	0.612859	0.606703	0.612859	0.612175	0.610807	0.610807	0.614227	0.613543	0.616279	0.611491	0.614911	0.608755	0.610807	0.608071	0.607387	0.608071	0.610123	0.607387	0.606019	0.605335	0.608071	0.606019
770	0.54446	0.584131	0.606703	0.614227	0.618331	0.612175	0.606019	0.612859	0.613543	0.607387	0.614227	0.613543	0.611491	0.610807	0.614911	0.612859	0.616963	0.611491	0.616279	0.608755	0.610123	0.608071	0.608071	0.608071	0.610123	0.606703	0.606019	0.606019	0.608755	0.605335
771	0.54446	0.583447	0.606019	0.613543	0.617647	0.613543	0.608071	0.614911	0.613543	0.608071	0.615595	0.612859	0.610807	0.612859	0.615595	0.614911	0.617647	0.611491	0.617647	0.610123	0.613543	0.610123	0.608755	0.608071	0.609439	0.606019	0.605335	0.606019	0.608071	0.606703
772	0.543776	0.583447	0.605335	0.613543	0.617647	0.613543	0.607387	0.614911	0.612175	0.608755	0.615595	0.612859	0.610807	0.612859	0.616963	0.615595	0.617647	0.612859	0.617647	0.610123	0.612859	0.609439	0.609439	0.608755	0.608755	0.605335	0.605335	0.606019	0.608071	0.606703
773	0.543776	0.584815	0.603283	0.612175	0.616279	0.614227	0.608755	0.614227	0.611491	0.607387	0.612859	0.612175	0.609439	0.611491	0.613543	0.613543	0.616279	0.612175	0.617647	0.610123	0.611491	0.610123	0.609439	0.608755	0.608755	0.605335	0.605335	0.606019	0.608071	0.607387
774	0.54104	0.581395	0.603967	0.611491	0.618331	0.612859	0.608755	0.614911	0.610123	0.606019	0.611491	0.611491	0.610123	0.610807	0.614227	0.613543	0.617647	0.612859	0.616963	0.610123	0.611491	0.610123	0.610123	0.609439	0.609439	0.606019	0.604651	0.606703	0.608071	0.607387
775	0.542408	0.582079	0.603967	0.611491	0.617647	0.612859	0.610123	0.615595	0.610807	0.605335	0.612859	0.610807	0.610123	0.610807	0.613543	0.612859	0.616279	0.613543	0.616963	0.608755	0.610807	0.608755	0.610123	0.608755	0.609439	0.607387	0.604651	0.606019	0.608071	0.608071
776	0.542408	0.581395	0.604651	0.612175	0.616279	0.612859	0.610807	0.615595	0.610807	0.606019	0.613543	0.610807	0.610123	0.610123	0.613543	0.612859	0.617647	0.613543	0.616963	0.609439	0.610807	0.607387	0.610807	0.609439	0.608755	0.607387	0.606019	0.606019	0.608755	0.607387
777	0.541724	0.582079	0.604651	0.612175	0.616279	0.612859	0.611491	0.616279	0.610807	0.606703	0.614227	0.611491	0.610807	0.610807	0.614227	0.613543	0.617647	0.613543	0.616963	0.609439	0.610807	0.607387	0.610807	0.609439	0.608755	0.608071	0.606703	0.606703	0.608755	0.608071
778	0.543092	0.583447	0.604651	0.614227	0.618331	0.614911	0.610807	0.616963	0.611491	0.606019	0.613543	0.613543	0.612175	0.612175	0.616279	0.614227	0.616279	0.613543	0.616279	0.610123	0.610123	0.607387	0.610807	0.610807	0.608071	0.608755	0.606703	0.608071	0.609439	0.608071
779	0.542408	0.584815	0.605335	0.613543	0.615595	0.616963	0.610123	0.614227	0.608071	0.606019	0.613543	0.612859	0.612175	0.612175	0.614911	0.615595	0.617647	0.612175	0.614911	0.609439	0.610807	0.607387	0.610807	0.610807	0.609439	0.610123	0.607387	0.609439	0.609439	0.606703
780	0.540356	0.585499	0.606019	0.613543	0.615595	0.616963	0.610807	0.615595	0.609439	0.606703	0.612859	0.613543	0.612175	0.612859	0.614911	0.615595	0.617647	0.612175	0.614227	0.609439	0.610807	0.608071	0.610807	0.610123	0.610123	0.610807	0.608755	0.608071	0.610123	0.607387
781	0.54104	0.585499	0.605335	0.613543	0.615595	0.616279	0.609439	0.615595	0.609439	0.606703	0.613543	0.614227	0.610807	0.612859	0.615595	0.616279	0.618331	0.613543	0.613543	0.610123	0.610807	0.609439	0.611491	0.609439	0.610807	0.611491	0.609439	0.607387	0.608071	0.606703
782	0.54104	0.585499	0.604651	0.614911	0.614911	0.616963	0.611491	0.615595	0.609439	0.606703	0.614911	0.612859	0.610123	0.612859	0.615595	0.614911	0.619015	0.614227	0.614227	0.610807	0.611491	0.608755	0.610807	0.608755	0.610123	0.610123	0.608071	0.606703	0.607387	0.606019
783	0.54104	0.586183	0.604651	0.615595	0.615595	0.614911	0.610123	0.615595	0.610807	0.608071	0.614911	0.613543	0.610807	0.614227	0.616279	0.616279	0.619015	0.613543	0.612859	0.610123	0.610807	0.608755	0.610123	0.608071	0.610123	0.610123	0.608071	0.606703	0.607387	0.606019
784	0.54104	0.586183	0.604651	0.614911	0.614911	0.613543	0.608071	0.612859	0.612859	0.608071	0.614911	0.612859	0.610807	0.614911	0.615595	0.616963	0.620383	0.613543	0.613543	0.610123	0.611491	0.609439	0.610807	0.608755	0.610123	0.609439	0.608071	0.606019	0.607387	0.605335
785	0.54104	0.584815	0.603283	0.612175	0.616963	0.614911	0.610123	0.613543	0.611491	0.607387	0.616279	0.612175	0.611491	0.614911	0.615595	0.616963	0.619699	0.613543	0.613543	0.609439	0.612175	0.609439	0.609439	0.609439	0.610807	0.609439	0.607387	0.606019	0.607387	0.607387
786	0.541724	0.583447	0.601231	0.612175	0.616279	0.616963	0.612859	0.613543	0.611491	0.610807	0.616963	0.614911	0.614911	0.615595	0.614911	0.617647	0.619699	0.613543	0.611491	0.608755	0.610807	0.610123	0.610807	0.611491	0.610807	0.609439	0.608071	0.607387	0.608755	0.607387
787	0.542408	0.585499	0.601231	0.611491	0.618331	0.615595	0.610123	0.612859	0.608071	0.610123	0.615595	0.613543	0.614227	0.615595	0.615595	0.614227	0.621067	0.614227	0.612859	0.606703	0.610123	0.608755	0.611491	0.609439	0.609439	0.608755	0.607387	0.606703	0.607387	0.605335
788	0.541724	0.585499	0.601231	0.610807	0.619699	0.615595	0.610123	0.613543	0.608071	0.610123	0.615595	0.613543	0.614227	0.615595	0.615595	0.614227	0.621067	0.614227	0.613543	0.606703	0.609439	0.608755	0.611491	0.609439	0.609439	0.608755	0.607387	0.606703	0.607387	0.606019
789	0.542408	0.584131	0.599863	0.610123	0.621067	0.615595	0.609439	0.613543	0.607387	0.608071	0.614227	0.612175	0.613543	0.614227	0.616279	0.612859	0.621067	0.615595	0.612859	0.606703	0.610123	0.610123	0.611491	0.610123	0.608755	0.608071	0.606703	0.607387	0.608071	0.606019
790	0.547196	0.586183	0.604651	0.610807	0.622435	0.615595	0.612175	0.613543	0.608071	0.608071	0.614911	0.612859	0.612859	0.615595	0.615595	0.614911	0.621067	0.616963	0.610807	0.608755	0.609439	0.608755	0.612175	0.609439	0.609439	0.606703	0.606019	0.607387	0.607387	0.606703
791	0.547196	0.586867	0.604651	0.610807	0.622435	0.615595	0.612859	0.612859	0.608071	0.607387	0.614911	0.612175	0.612859	0.616279	0.616279	0.614911	0.621067	0.616963	0.610807	0.609439	0.609439	0.609439	0.612175	0.608755	0.609439	0.606703	0.606703	0.607387	0.607387	0.606703
792	0.545828	0.586867	0.604651	0.612175	0.622435	0.616963	0.611491	0.613543	0.608071	0.608071	0.616279	0.613543	0.613543	0.616963	0.616279	0.616279	0.621067	0.616963	0.610807	0.608755	0.610123	0.612175	0.613543	0.610807	0.610123	0.607387	0.607387	0.606703	0.608071	0.608071
793	0.545144	0.586183	0.604651	0.612859	0.621751	0.617647	0.610807	0.614911	0.608071	0.608071	0.616963	0.614911	0.612859	0.616963	0.616279	0.616279	0.621067	0.616963	0.610123	0.608755	0.609439	0.614227	0.612859	0.609439	0.610123	0.607387	0.606703	0.606703	0.608755	0.606703
794	0.547196	0.588235	0.605335	0.612859	0.621751	0.619015	0.610807	0.615595	0.608071	0.608071	0.616963	0.614911	0.614227	0.615595	0.614911	0.616279	0.621067	0.615595	0.610123	0.608071	0.610807	0.615595	0.613543	0.610807	0.609439	0.607387	0.607387	0.607387	0.608755	0.607387
795	0.54788	0.587551	0.605335	0.610807	0.620383	0.619015	0.612175	0.614227	0.610123	0.609439	0.618331	0.616963	0.615595	0.619015	0.615595	0.617647	0.621751	0.614911	0.610807	0.607387	0.611491	0.615595	0.614227	0.611491	0.609439	0.606019	0.608071	0.608071	0.609439	0.606019
796	0.546512	0.586867	0.602599	0.610123	0.616963	0.615595	0.609439	0.611491	0.609439	0.610123	0.619699	0.617647	0.615595	0.616963	0.615595	0.616963	0.620383	0.613543	0.608755	0.606019	0.610807	0.614227	0.610807	0.611491	0.607387	0.605335	0.606703	0.607387	0.608755	0.604651
797	0.54446	0.587551	0.602599	0.610807	0.616963	0.614227	0.612175	0.610123	0.609439	0.609439	0.618331	0.616279	0.611491	0.615595	0.616279	0.616279	0.619699	0.614227	0.608071	0.606703	0.611491	0.614227	0.611491	0.611491	0.606703	0.606019	0.604651	0.606703	0.606703	0.603283
798	0.545828	0.586183	0.601231	0.610123	0.616963	0.615595	0.614227	0.611491	0.608071	0.609439	0.617647	0.614911	0.612859	0.612859	0.613543	0.614227	0.616279	0.613543	0.608755	0.604651	0.608755	0.612175	0.610807	0.610123	0.606703	0.604651	0.603283	0.605335	0.606703	0.604651
799	0.545144	0.586183	0.601231	0.609439	0.616279	0.614227	0.614227	0.611491	0.608071	0.608755	0.617647	0.614911	0.612859	0.612859	0.613543	0.614911	0.616279	0.613543	0.608071	0.606019	0.608755	0.612175	0.610807	0.610807	0.607387	0.605335	0.603283	0.605335	0.606019	0.604651
800	0.545828	0.586183	0.601915	0.608071	0.614227	0.612859	0.612175	0.609439	0.608071	0.608071	0.616963	0.614227	0.612859	0.613543	0.613543	0.615595	0.616279	0.613543	0.607387	0.606019	0.608755	0.610123	0.610123	0.610123	0.607387	0.605335	0.603967	0.605335	0.606703	0.604651
801	0.54446	0.586867	0.603283	0.607387	0.616279	0.612175	0.610807	0.610807	0.606703	0.606703	0.616279	0.615595	0.613543	0.613543	0.614227	0.616963	0.616963	0.616279	0.608755	0.606703	0.610123	0.610807	0.612175	0.611491	0.606703	0.606019	0.603967	0.605335	0.606703	0.604651
802	0.54446	0.587551	0.602599	0.606019	0.613543	0.611491	0.610807	0.610807	0.608755	0.607387	0.617647	0.616963	0.612859	0.614227	0.614227	0.616279	0.616963	0.616279	0.608755	0.607387	0.610123	0.610123	0.612859	0.612859	0.606703	0.605335	0.603283	0.604651	0.605335	0.604651
803	0.54446	0.587551	0.602599	0.606019	0.614227	0.611491	0.610807	0.610807	0.608071	0.606703	0.617647	0.616279	0.612175	0.614227	0.614227	0.615595	0.616963	0.616963	0.609439	0.608071	0.610807	0.610123	0.613543	0.612859	0.606703	0.606019	0.602599	0.603283	0.604651	0.604651
804	0.546512	0.586183	0.603967	0.605335	0.616279	0.611491	0.612175	0.611491	0.609439	0.610123	0.618331	0.617647	0.614911	0.616963	0.614227	0.614911	0.616963	0.619015	0.609439	0.610123	0.612175	0.610807	0.612175	0.610807	0.607387	0.604651	0.603967	0.604651	0.605335	0.605335
805	0.545828	0.586183	0.603283	0.603967	0.616279	0.611491	0.611491	0.610807	0.610123	0.611491	0.615595	0.616279	0.614227	0.615595	0.616279	0.615595	0.617647	0.618331	0.609439	0.610807	0.612859	0.611491	0.611491	0.610123	0.608755	0.603967	0.603967	0.605335	0.606019	0.604651
806	0.545144	0.586183	0.602599	0.604651	0.616279	0.612175	0.611491	0.612175	0.609439	0.610807	0.616963	0.615595	0.614911	0.613543	0.614911	0.614227	0.616279	0.617647	0.610123	0.612175	0.612859	0.612175	0.611491	0.610807	0.608755	0.604651	0.603283	0.605335	0.606019	0.604651
807	0.547196	0.586867	0.603967	0.606019	0.616963	0.613543	0.610807	0.613543	0.610123	0.611491	0.617647	0.615595	0.614911	0.613543	0.616279	0.613543	0.615595	0.616279	0.610123	0.612859	0.614227	0.611491	0.611491	0.610807	0.609439	0.606019	0.603967	0.606019	0.607387	0.605335
808	0.547196	0.587551	0.604651	0.605335	0.616279	0.612859	0.612175	0.614227	0.610123	0.614227	0.617647	0.616279	0.614911	0.613543	0.615595	0.613543	0.615595	0.616279	0.610123	0.612859	0.614227	0.612175	0.612175	0.611491	0.609439	0.606019	0.603967	0.605335	0.606703	0.604651
809	0.547196	0.588235	0.603967	0.604651	0.615595	0.612859	0.612859	0.614227	0.609439	0.614911	0.618331	0.616963	0.614911	0.612859	0.615595	0.613543	0.615595	0.616279	0.609439	0.612859	0.613543	0.611491	0.613543	0.612175	0.608755	0.606019	0.603967	0.604651	0.606703	0.604651
810	0.547196	0.588235	0.603967	0.604651	0.614227	0.613543	0.614227	0.614227	0.608755	0.614911	0.620383	0.617647	0.618331	0.614911	0.616963	0.614911	0.616279	0.617647	0.612175	0.614227	0.614911	0.612859	0.614227	0.612859	0.610123	0.606703	0.604651	0.604651	0.606703	0.604651
811	0.54788	0.588919	0.604651	0.605335	0.614227	0.612859	0.613543	0.614227	0.609439	0.614227	0.619699	0.619015	0.617647	0.614227	0.618331	0.617647	0.616963	0.617647	0.612175	0.610123	0.614227	0.611491	0.612859	0.612859	0.608755	0.606703	0.604651	0.605335	0.607387	0.604651
812	0.549248	0.588235	0.604651	0.606019	0.614227	0.614911	0.614911	0.612859	0.608755	0.613543	0.619699	0.619015	0.619015	0.613543	0.617647	0.618331	0.617647	0.618331	0.611491	0.610123	0.613543	0.610123	0.611491	0.612175	0.607387	0.607387	0.604651	0.605335	0.607387	0.603967
813	0.549248	0.586867	0.603967	0.605335	0.614911	0.614911	0.615595	0.613543	0.610123	0.613543	0.620383	0.619015	0.617647	0.613543	0.616963	0.616963	0.616963	0.616279	0.611491	0.610807	0.612859	0.610807	0.610807	0.612175	0.608071	0.607387	0.606019	0.606019	0.607387	0.605335
814	0.549248	0.586183	0.603967	0.606019	0.614227	0.612175	0.614911	0.615595	0.610123	0.614227	0.621067	0.619015	0.619015	0.614911	0.616963	0.617647	0.616279	0.614911	0.612175	0.610123	0.612859	0.610123	0.611491	0.612175	0.608071	0.607387	0.606019	0.606019	0.606703	0.605335
815	0.549248	0.585499	0.602599	0.603967	0.612859	0.611491	0.614227	0.614911	0.608755	0.612859	0.620383	0.618331	0.617647	0.614227	0.616963	0.618331	0.615595	0.614911	0.612175	0.610123	0.613543	0.610123	0.611491	0.611491	0.607387	0.606019	0.605335	0.605335	0.606019	0.604651
816	0.548564	0.584815	0.602599	0.604651	0.612859	0.612859	0.614911	0.615595	0.608071	0.612859	0.620383	0.618331	0.618331	0.614911	0.616963	0.616963	0.615595	0.614911	0.612859	0.610807	0.613543	0.611491	0.612175	0.612175	0.607387	0.606019	0.604651	0.605335	0.605335	0.603283
817	0.54788	0.584815	0.602599	0.603967	0.612859	0.613543	0.615595	0.614911	0.608071	0.612859	0.621067	0.617647	0.618331	0.616279	0.616279	0.616963	0.616279	0.615595	0.612859	0.610807	0.612859	0.610123	0.612859	0.612859	0.608755	0.606703	0.606019	0.606703	0.606703	0.604651
818	0.549248	0.584131	0.601915	0.603283	0.612859	0.611491	0.615595	0.614227	0.607387	0.611491	0.621067	0.617647	0.616963	0.615595	0.616279	0.616963	0.616279	0.616279	0.612859	0.609439	0.611491	0.610123	0.612859	0.612175	0.610123	0.608071	0.606703	0.606703	0.608071	0.605335
819	0.5513	0.584815	0.603967	0.605335	0.611491	0.610123	0.613543	0.614911	0.610123	0.612859	0.621067	0.617647	0.617647	0.615595	0.616963	0.617647	0.615595	0.615595	0.613543	0.610807	0.612859	0.610807	0.613543	0.612859	0.609439	0.608071	0.606019	0.606703	0.608071	0.605335
820	0.549932	0.583447	0.602599	0.604651	0.611491	0.611491	0.611491	0.616963	0.611491	0.613543	0.621751	0.616963	0.617647	0.616279	0.616963	0.617647	0.615595	0.616279	0.612175	0.611491	0.612859	0.611491	0.615595	0.612859	0.609439	0.608755	0.606019	0.606703	0.607387	0.605335
821	0.549248	0.582079	0.601915	0.603967	0.610807	0.613543	0.610807	0.616279	0.611491	0.614227	0.621067	0.616963	0.620383	0.614227	0.616963	0.616963	0.614227	0.615595	0.612175	0.612859	0.612175	0.611491	0.614911	0.613543	0.610123	0.607387	0.605335	0.608071	0.606703	0.605335
822	0.549932	0.582763	0.601915	0.603967	0.610123	0.612175	0.611491	0.616963	0.611491	0.614227	0.621067	0.616963	0.619015	0.613543	0.615595	0.616279	0.614227	0.614911	0.612859	0.612859	0.611491	0.611491	0.614911	0.613543	0.609439	0.608071	0.605335	0.608071	0.606703	0.604651
823	0.549932	0.584815	0.604651	0.605335	0.609439	0.612175	0.610807	0.616279	0.612175	0.613543	0.619699	0.615595	0.619015	0.612175	0.614227	0.616279	0.612859	0.614227	0.612175	0.612859	0.610807	0.610123	0.613543	0.612859	0.608755	0.607387	0.605335	0.608071	0.606019	0.605335
824	0.54788	0.583447	0.603283	0.606019	0.608755	0.610807	0.610123	0.616279	0.612175	0.613543	0.619699	0.614911	0.619015	0.612175	0.614227	0.615595	0.612859	0.614911	0.612859	0.613543	0.610807	0.609439	0.611491	0.611491	0.608071	0.606703	0.605335	0.607387	0.606019	0.605335
825	0.548564	0.584131	0.603283	0.603967	0.607387	0.614227	0.609439	0.612175	0.610807	0.612859	0.616963	0.614911	0.620383	0.612859	0.614227	0.616279	0.614911	0.615595	0.612859	0.612859	0.608755	0.610123	0.612175	0.611491	0.610123	0.606703	0.603967	0.605335	0.607387	0.606703
826	0.548564	0.584131	0.604651	0.606019	0.607387	0.613543	0.608071	0.611491	0.611491	0.612175	0.617647	0.615595	0.620383	0.612859	0.614227	0.615595	0.614911	0.614911	0.612859	0.612175	0.608755	0.610807	0.613543	0.610123	0.609439	0.607387	0.603967	0.605335	0.607387	0.606019
827	0.549932	0.585499	0.603967	0.606703	0.606703	0.613543	0.610123	0.612175	0.612175	0.613543	0.617647	0.616963	0.619699	0.613543	0.615595	0.616279	0.613543	0.614227	0.613543	0.612175	0.608755	0.610807	0.613543	0.609439	0.608755	0.606703	0.602599	0.605335	0.606703	0.606019
828	0.549248	0.584131	0.601915	0.606703	0.606019	0.613543	0.608071	0.613543	0.612175	0.614911	0.617647	0.615595	0.616963	0.612859	0.615595	0.616963	0.611491	0.614911	0.612859	0.612175	0.609439	0.611491	0.614227	0.612175	0.610123	0.606703	0.603967	0.606703	0.608071	0.606703
829	0.549932	0.588919	0.605335	0.607387	0.608755	0.614227	0.608071	0.608755	0.610123	0.614227	0.618331	0.615595	0.615595	0.614227	0.616279	0.615595	0.614227	0.614911	0.614911	0.614227	0.611491	0.612175	0.613543	0.610123	0.608755	0.605335	0.603283	0.606703	0.607387	0.606703
830	0.546512	0.588235	0.607387	0.608755	0.611491	0.615595	0.609439	0.610807	0.610807	0.614911	0.619699	0.616963	0.616279	0.614911	0.616279	0.616279	0.615595	0.616279	0.614911	0.612859	0.610807	0.608755	0.611491	0.610123	0.608755	0.603967	0.603967	0.606019	0.608071	0.606019
831	0.546512	0.588919	0.609439	0.609439	0.610807	0.613543	0.609439	0.612175	0.610123	0.613543	0.618331	0.618331	0.616963	0.611491	0.616963	0.615595	0.614227	0.615595	0.616279	0.612859	0.610807	0.610123	0.612859	0.609439	0.608755	0.604651	0.603283	0.606703	0.608071	0.604651
832	0.545144	0.586183	0.607387	0.608755	0.610807	0.615595	0.610123	0.613543	0.611491	0.614911	0.616279	0.617647	0.617647	0.613543	0.618331	0.618331	0.618331	0.617647	0.619699	0.615595	0.611491	0.609439	0.612859	0.610807	0.610123	0.605335	0.604651	0.608755	0.608071	0.605335
833	0.545144	0.586183	0.606019	0.608071	0.610807	0.616279	0.610123	0.613543	0.612175	0.613543	0.614911	0.616963	0.618331	0.614227	0.616279	0.617647	0.618331	0.617647	0.619015	0.615595	0.612175	0.610123	0.612859	0.609439	0.610807	0.606019	0.604651	0.608071	0.607387	0.606019
834	0.545144	0.586183	0.606019	0.607387	0.611491	0.616963	0.610123	0.613543	0.612859	0.614227	0.614227	0.616963	0.618331	0.614911	0.616279	0.618331	0.619015	0.618331	0.619015	0.614911	0.612175	0.609439	0.612859	0.609439	0.612175	0.607387	0.606019	0.608071	0.607387	0.606703
835	0.547196	0.586867	0.606019	0.608071	0.611491	0.614227	0.612175	0.612175	0.612175	0.610807	0.614911	0.614911	0.615595	0.612859	0.616963	0.619015	0.619015	0.616963	0.617647	0.615595	0.611491	0.610123	0.610807	0.609439	0.610123	0.607387	0.605335	0.606703	0.606019	0.604651
836	0.547196	0.587551	0.604651	0.606703	0.612175	0.614227	0.612859	0.613543	0.610807	0.610123	0.613543	0.613543	0.616279	0.612859	0.616963	0.619699	0.617647	0.616279	0.618331	0.615595	0.612175	0.610123	0.610807	0.611491	0.611491	0.606703	0.604651	0.605335	0.606703	0.606019
837	0.547196	0.587551	0.601231	0.606019	0.612175	0.613543	0.612175	0.612175	0.608755	0.608755	0.612175	0.612859	0.616963	0.614227	0.617647	0.619015	0.616963	0.617647	0.617647	0.618331	0.616279	0.612175	0.612175	0.612859	0.613543	0.607387	0.606019	0.606703	0.608071	0.607387
838	0.54446	0.587551	0.602599	0.603967	0.611491	0.612175	0.613543	0.612175	0.610123	0.610123	0.612175	0.612859	0.615595	0.614911	0.619015	0.617647	0.618331	0.617647	0.620383	0.619699	0.614911	0.613543	0.612859	0.612859	0.613543	0.607387	0.606703	0.605335	0.608071	0.606703
839	0.545144	0.586183	0.601915	0.604651	0.612175	0.612859	0.613543	0.612175	0.610123	0.609439	0.612175	0.612175	0.615595	0.614911	0.617647	0.618331	0.618331	0.617647	0.618331	0.618331	0.615595	0.612859	0.612175	0.612175	0.612175	0.606703	0.606703	0.604651	0.607387	0.606019
840	0.540356	0.583447	0.599863	0.603967	0.611491	0.612859	0.611491	0.610807	0.609439	0.609439	0.611491	0.611491	0.619015	0.614911	0.617647	0.617647	0.617647	0.617647	0.616279	0.616963	0.613543	0.613543	0.612859	0.613543	0.612175	0.608071	0.608755	0.606703	0.609439	0.606703
841	0.540356	0.583447	0.597811	0.603283	0.610807	0.612175	0.610807	0.610123	0.608755	0.609439	0.610123	0.612175	0.619015	0.615595	0.617647	0.617647	0.616963	0.618331	0.617647	0.616279	0.613543	0.614227	0.613543	0.612859	0.612175	0.608755	0.607387	0.606019	0.608071	0.606703
842	0.542408	0.584131	0.597811	0.603967	0.611491	0.612175	0.610807	0.610123	0.608755	0.608755	0.608755	0.612859	0.619699	0.614911	0.616279	0.618331	0.616963	0.618331	0.617647	0.616963	0.614227	0.614911	0.613543	0.612859	0.612175	0.608755	0.606703	0.606019	0.608071	0.606703
843	0.542408	0.583447	0.598495	0.604651	0.610807	0.612859	0.610807	0.611491	0.608755	0.609439	0.609439	0.614227	0.619015	0.614911	0.616279	0.617647	0.618331	0.619015	0.619015	0.616963	0.614227	0.614911	0.613543	0.612859	0.611491	0.606703	0.606703	0.606019	0.608071	0.606703
844	0.543776	0.584815	0.599863	0.605335	0.612859	0.611491	0.609439	0.611491	0.609439	0.608755	0.611491	0.614911	0.618331	0.615595	0.616963	0.618331	0.619015	0.620383	0.618331	0.616963	0.615595	0.615595	0.612859	0.613543	0.610807	0.606019	0.606703	0.606703	0.607387	0.606703
845	0.543092	0.583447	0.599863	0.604651	0.613543	0.610807	0.610123	0.610807	0.610123	0.608071	0.611491	0.614227	0.617647	0.614227	0.615595	0.617647	0.618331	0.620383	0.618331	0.616279	0.616963	0.616279	0.612175	0.614911	0.612175	0.609439	0.607387	0.608755	0.609439	0.607387
846	0.542408	0.581395	0.598495	0.605335	0.615595	0.613543	0.614227	0.612175	0.610807	0.608071	0.610123	0.612859	0.616963	0.613543	0.616279	0.614911	0.614227	0.618331	0.617647	0.615595	0.615595	0.612859	0.611491	0.612859	0.612175	0.607387	0.606703	0.606703	0.609439	0.607387
847	0.541724	0.581395	0.597811	0.604651	0.616279	0.613543	0.614911	0.611491	0.610807	0.608071	0.610807	0.613543	0.617647	0.612175	0.614911	0.616279	0.614227	0.617647	0.615595	0.616279	0.614227	0.612175	0.611491	0.612175	0.611491	0.606703	0.607387	0.607387	0.609439	0.608071
848	0.543776	0.582079	0.599179	0.604651	0.616279	0.612175	0.615595	0.610807	0.611491	0.609439	0.608755	0.613543	0.617647	0.612175	0.616279	0.614911	0.613543	0.618331	0.614911	0.615595	0.614227	0.611491	0.609439	0.610123	0.610123	0.606703	0.606703	0.606703	0.608755	0.608071
849	0.542408	0.583447	0.598495	0.605335	0.616279	0.609439	0.614911	0.614227	0.613543	0.608071	0.608071	0.613543	0.617647	0.612175	0.616963	0.614227	0.612175	0.618331	0.612859	0.615595	0.616279	0.612175	0.611491	0.610123	0.610123	0.608071	0.605335	0.606703	0.610123	0.610123
850	0.542408	0.583447	0.599179	0.606019	0.616963	0.611491	0.615595	0.614227	0.611491	0.608755	0.608755	0.614911	0.619015	0.612175	0.616963	0.614911	0.613543	0.618331	0.612859	0.615595	0.616963	0.612175	0.611491	0.610123	0.610807	0.608071	0.606019	0.606019	0.608755	0.610123
851	0.541724	0.584131	0.599863	0.605335	0.614911	0.610807	0.614227	0.613543	0.609439	0.608755	0.608755	0.615595	0.618331	0.613543	0.616279	0.613543	0.612175	0.617647	0.613543	0.615595	0.614911	0.612175	0.610807	0.611491	0.612175	0.608755	0.606019	0.606703	0.608071	0.610123
852	0.541724	0.584131	0.600547	0.606019	0.613543	0.610807	0.614911	0.614227	0.609439	0.608755	0.608071	0.614911	0.618331	0.613543	0.616279	0.613543	0.612175	0.617647	0.613543	0.616279	0.614911	0.612175	0.610807	0.611491	0.612175	0.608755	0.605335	0.606019	0.607387	0.610123
853	0.543776	0.586183	0.599863	0.605335	0.612859	0.610807	0.615595	0.614911	0.612175	0.608755	0.609439	0.614911	0.618331	0.612859	0.615595	0.612175	0.611491	0.616279	0.613543	0.615595	0.615595	0.612859	0.612859	0.612175	0.613543	0.609439	0.606019	0.606703	0.608755	0.610123
854	0.543092	0.584131	0.599179	0.606019	0.612175	0.610807	0.614227	0.614227	0.612859	0.608071	0.608755	0.614227	0.618331	0.612859	0.614911	0.612175	0.611491	0.616279	0.614227	0.615595	0.615595	0.612859	0.611491	0.612175	0.613543	0.609439	0.606019	0.607387	0.608755	0.610123
855	0.543092	0.584815	0.599863	0.606019	0.612859	0.611491	0.613543	0.613543	0.612859	0.607387	0.606703	0.613543	0.618331	0.614227	0.612175	0.613543	0.612175	0.616279	0.613543	0.615595	0.614911	0.612175	0.612175	0.612175	0.611491	0.610807	0.606019	0.606703	0.606703	0.608755
856	0.543776	0.584815	0.599863	0.604651	0.610123	0.612175	0.614227	0.611491	0.610807	0.606019	0.606019	0.613543	0.618331	0.612859	0.610807	0.615595	0.612175	0.616279	0.613543	0.615595	0.614227	0.610807	0.612175	0.613543	0.612859	0.610123	0.604651	0.605335	0.606703	0.608755
857	0.54446	0.586183	0.601231	0.606019	0.610123	0.613543	0.614227	0.611491	0.609439	0.604651	0.606019	0.611491	0.619015	0.612175	0.610123	0.615595	0.612175	0.616963	0.613543	0.614911	0.614227	0.611491	0.613543	0.612859	0.611491	0.609439	0.605335	0.607387	0.607387	0.608071
858	0.543092	0.585499	0.599179	0.606019	0.612859	0.613543	0.613543	0.612175	0.608755	0.606019	0.606019	0.611491	0.618331	0.613543	0.610123	0.614911	0.609439	0.613543	0.614227	0.615595	0.612859	0.612175	0.613543	0.612175	0.611491	0.609439	0.606703	0.606019	0.606019	0.608071
859	0.543776	0.586183	0.600547	0.606703	0.613543	0.614227	0.615595	0.611491	0.608755	0.608071	0.608071	0.614911	0.619699	0.612859	0.610807	0.615595	0.609439	0.614227	0.615595	0.616279	0.612859	0.613543	0.614227	0.612175	0.612175	0.610123	0.608071	0.605335	0.606703	0.608071
860	0.54446	0.585499	0.601231	0.607387	0.613543	0.616279	0.616279	0.612175	0.608755	0.607387	0.607387	0.614911	0.617647	0.613543	0.612175	0.616279	0.610123	0.616279	0.614911	0.612859	0.612175	0.613543	0.614227	0.610807	0.611491	0.608755	0.607387	0.606019	0.606703	0.608755
861	0.54446	0.584131	0.603283	0.608071	0.613543	0.616279	0.614227	0.610123	0.608755	0.608071	0.607387	0.614227	0.617647	0.612859	0.611491	0.615595	0.611491	0.615595	0.614911	0.611491	0.612175	0.613543	0.613543	0.611491	0.611491	0.609439	0.606703	0.606703	0.607387	0.608755
862	0.545828	0.584131	0.603283	0.606019	0.612859	0.616279	0.614911	0.608755	0.608071	0.607387	0.608071	0.615595	0.618331	0.614911	0.613543	0.615595	0.612859	0.617647	0.612859	0.612175	0.613543	0.611491	0.612859	0.612859	0.610807	0.610123	0.606019	0.606703	0.609439	0.609439
863	0.546512	0.584131	0.603967	0.604651	0.612859	0.616279	0.614911	0.608755	0.608071	0.606019	0.608071	0.614911	0.617647	0.615595	0.613543	0.615595	0.612175	0.616963	0.612859	0.612175	0.613543	0.611491	0.612859	0.610807	0.610123	0.608755	0.604651	0.607387	0.610123	0.608755
864	0.54446	0.584131	0.602599	0.606703	0.613543	0.616963	0.614227	0.607387	0.606703	0.606703	0.607387	0.617647	0.616963	0.614911	0.612859	0.614911	0.610807	0.616279	0.612175	0.612175	0.614227	0.611491	0.612859	0.612175	0.612175	0.608755	0.606019	0.608755	0.611491	0.610807
865	0.545828	0.584131	0.603283	0.606019	0.612859	0.615595	0.612859	0.606019	0.606703	0.606703	0.608071	0.617647	0.616279	0.614911	0.613543	0.614911	0.610807	0.616279	0.611491	0.610807	0.613543	0.611491	0.612859	0.611491	0.612175	0.608755	0.606019	0.608071	0.610807	0.610807
866	0.545828	0.584815	0.603283	0.605335	0.612175	0.615595	0.613543	0.607387	0.606703	0.607387	0.607387	0.617647	0.616279	0.614911	0.613543	0.614911	0.610807	0.615595	0.611491	0.609439	0.612859	0.611491	0.613543	0.611491	0.612175	0.608755	0.606019	0.608071	0.610807	0.610807
867	0.545144	0.585499	0.602599	0.605335	0.614911	0.614911	0.614911	0.607387	0.608071	0.606019	0.609439	0.617647	0.617647	0.616279	0.613543	0.616963	0.610807	0.616279	0.612859	0.610807	0.612859	0.610123	0.613543	0.611491	0.610807	0.609439	0.606703	0.607387	0.609439	0.610807
868	0.546512	0.584815	0.601231	0.606019	0.614227	0.615595	0.615595	0.608071	0.610123	0.607387	0.610807	0.616279	0.618331	0.615595	0.613543	0.616963	0.611491	0.615595	0.611491	0.610807	0.610807	0.611491	0.612175	0.610807	0.611491	0.609439	0.606703	0.607387	0.610123	0.610123
869	0.54788	0.582763	0.601231	0.605335	0.613543	0.613543	0.615595	0.608071	0.608755	0.605335	0.612175	0.617647	0.617647	0.613543	0.613543	0.615595	0.611491	0.615595	0.612175	0.610807	0.611491	0.610123	0.610123	0.608071	0.608755	0.608755	0.604651	0.608071	0.609439	0.608755
870	0.549932	0.581395	0.601915	0.605335	0.615595	0.612859	0.613543	0.608071	0.608071	0.603967	0.610807	0.619015	0.617647	0.613543	0.614227	0.616279	0.611491	0.614227	0.612859	0.611491	0.611491	0.611491	0.609439	0.607387	0.608071	0.608755	0.604651	0.608071	0.609439	0.608071
871	0.548564	0.582763	0.601231	0.605335	0.615595	0.612859	0.614227	0.608071	0.608071	0.603967	0.610807	0.615595	0.617647	0.613543	0.614227	0.616279	0.611491	0.614227	0.612859	0.610807	0.611491	0.611491	0.609439	0.606703	0.608071	0.607387	0.603283	0.606703	0.608755	0.608071
872	0.54788	0.580027	0.601231	0.604651	0.614911	0.613543	0.614911	0.609439	0.608755	0.603967	0.610123	0.614911	0.616279	0.613543	0.613543	0.614911	0.611491	0.613543	0.612175	0.609439	0.612175	0.612175	0.610807	0.606703	0.610123	0.606019	0.603283	0.605335	0.608755	0.608755
873	0.549248	0.583447	0.600547	0.606019	0.616963	0.612859	0.614911	0.609439	0.608755	0.604651	0.612175	0.615595	0.615595	0.612859	0.612859	0.614911	0.612175	0.612859	0.612175	0.610123	0.614911	0.612859	0.610807	0.608071	0.610123	0.607387	0.602599	0.606019	0.609439	0.609439
874	0.54788	0.582763	0.599863	0.606019	0.616963	0.612175	0.614227	0.609439	0.606703	0.605335	0.612175	0.614911	0.614911	0.612859	0.612859	0.614911	0.612175	0.613543	0.612175	0.610123	0.615595	0.612859	0.610807	0.608755	0.610123	0.607387	0.602599	0.606019	0.609439	0.609439
875	0.54788	0.582763	0.599863	0.606703	0.616279	0.612175	0.614227	0.609439	0.606703	0.605335	0.612175	0.615595	0.614911	0.612859	0.612859	0.614911	0.612175	0.613543	0.612175	0.610123	0.615595	0.612859	0.610807	0.608755	0.610123	0.607387	0.602599	0.606019	0.608755	0.609439
876	0.549248	0.580711	0.600547	0.606703	0.616963	0.612175	0.614911	0.610807	0.607387	0.606019	0.612859	0.614911	0.614911	0.612859	0.611491	0.614911	0.612175	0.612859	0.612175	0.610807	0.615595	0.612859	0.612175	0.609439	0.610123	0.606703	0.602599	0.606019	0.608071	0.608755
877	0.550616	0.582079	0.600547	0.606019	0.616963	0.610123	0.613543	0.610807	0.605335	0.606703	0.612175	0.614911	0.615595	0.614227	0.613543	0.619015	0.614227	0.615595	0.612859	0.610123	0.614911	0.612859	0.610807	0.608755	0.608755	0.606019	0.601915	0.606703	0.608755	0.608071
878	0.549932	0.584131	0.600547	0.606703	0.616279	0.609439	0.613543	0.611491	0.606019	0.606703	0.610807	0.614911	0.615595	0.614227	0.614227	0.617647	0.613543	0.614911	0.613543	0.611491	0.615595	0.612859	0.611491	0.610123	0.610123	0.606703	0.603283	0.606019	0.609439	0.608755
879	0.5513	0.586183	0.599179	0.604651	0.616279	0.609439	0.610807	0.610123	0.606703	0.606019	0.611491	0.616279	0.616279	0.614227	0.614911	0.614227	0.612859	0.614227	0.612859	0.612175	0.616279	0.614227	0.610807	0.611491	0.610123	0.607387	0.605335	0.606703	0.610123	0.610807
880	0.549248	0.584131	0.597127	0.603283	0.614227	0.608071	0.609439	0.608755	0.607387	0.604651	0.610807	0.616963	0.615595	0.615595	0.614227	0.613543	0.612175	0.614227	0.612859	0.612175	0.615595	0.613543	0.610123	0.611491	0.610807	0.608755	0.604651	0.607387	0.610123	0.610123
881	0.549248	0.584815	0.598495	0.605335	0.614227	0.607387	0.608755	0.607387	0.606019	0.602599	0.609439	0.614911	0.616279	0.615595	0.612859	0.612175	0.612859	0.614911	0.611491	0.613543	0.614911	0.614227	0.610807	0.612175	0.611491	0.608071	0.603967	0.607387	0.607387	0.610123
882	0.548564	0.586183	0.597811	0.603967	0.616279	0.606019	0.610123	0.606703	0.604651	0.603967	0.610807	0.616279	0.617647	0.616279	0.612859	0.614227	0.614227	0.618331	0.612859	0.612175	0.615595	0.613543	0.610807	0.608755	0.610807	0.608071	0.603967	0.606019	0.608755	0.610807
883	0.547196	0.585499	0.598495	0.605335	0.615595	0.606019	0.610807	0.608755	0.604651	0.603967	0.610123	0.616279	0.617647	0.615595	0.612859	0.613543	0.614227	0.618331	0.612859	0.612859	0.614911	0.612859	0.610807	0.608755	0.610807	0.607387	0.603967	0.606019	0.608755	0.611491
884	0.547196	0.585499	0.598495	0.606703	0.616279	0.605335	0.610807	0.608755	0.603967	0.603967	0.610123	0.616279	0.617647	0.615595	0.612859	0.613543	0.614227	0.618331	0.612175	0.612859	0.613543	0.612175	0.610807	0.608755	0.611491	0.608071	0.604651	0.606019	0.608755	0.611491
885	0.547196	0.586867	0.597811	0.606703	0.615595	0.606019	0.610123	0.608071	0.603283	0.603283	0.610123	0.616279	0.617647	0.614911	0.613543	0.614227	0.612859	0.617647	0.612859	0.612175	0.613543	0.612175	0.610807	0.608755	0.611491	0.608755	0.604651	0.606019	0.608071	0.611491
886	0.546512	0.584815	0.598495	0.606019	0.616279	0.604651	0.609439	0.609439	0.602599	0.603283	0.610123	0.613543	0.618331	0.615595	0.613543	0.614911	0.612859	0.618331	0.612175	0.612175	0.614227	0.613543	0.611491	0.608755	0.612175	0.608755	0.604651	0.606019	0.608071	0.610807
887	0.54788	0.584131	0.599863	0.607387	0.616279	0.605335	0.608755	0.610123	0.606019	0.605335	0.610123	0.613543	0.618331	0.615595	0.613543	0.614911	0.614227	0.617647	0.612859	0.612859	0.614227	0.614227	0.612175	0.608755	0.611491	0.608755	0.604651	0.605335	0.606703	0.610123
888	0.5513	0.583447	0.599863	0.608755	0.615595	0.606019	0.609439	0.610807	0.606019	0.605335	0.610807	0.614911	0.616963	0.614911	0.612859	0.614227	0.612859	0.616279	0.612175	0.612859	0.613543	0.613543	0.611491	0.607387	0.610807	0.608755	0.606703	0.606703	0.608071	0.609439
889	0.553352	0.586183	0.599863	0.606019	0.616279	0.608755	0.610123	0.614227	0.607387	0.604651	0.612175	0.616279	0.616963	0.614227	0.613543	0.615595	0.614911	0.617647	0.609439	0.612859	0.612859	0.612859	0.610123	0.608071	0.608755	0.605335	0.605335	0.605335	0.605335	0.608755
890	0.552668	0.584815	0.599863	0.606703	0.615595	0.609439	0.610807	0.614227	0.606703	0.606019	0.611491	0.615595	0.617647	0.614227	0.613543	0.614911	0.614911	0.616279	0.608755	0.612175	0.613543	0.612175	0.610123	0.608071	0.608755	0.606019	0.605335	0.605335	0.605335	0.608755
891	0.552668	0.584815	0.599863	0.606703	0.614227	0.609439	0.609439	0.614911	0.605335	0.606019	0.611491	0.615595	0.616963	0.614227	0.612175	0.614911	0.614911	0.615595	0.608755	0.612859	0.613543	0.611491	0.610123	0.608071	0.608755	0.606019	0.606019	0.605335	0.605335	0.608755
892	0.5513	0.585499	0.599863	0.606019	0.614911	0.611491	0.608755	0.614227	0.607387	0.605335	0.610807	0.615595	0.616279	0.614227	0.612175	0.619015	0.616279	0.616963	0.611491	0.612859	0.613543	0.609439	0.608755	0.608755	0.606019	0.606019	0.605335	0.606019	0.606703	0.610123
893	0.550616	0.584131	0.599863	0.608071	0.614911	0.610123	0.608755	0.614911	0.608071	0.607387	0.610123	0.616963	0.616279	0.613543	0.611491	0.617647	0.616963	0.615595	0.610807	0.612859	0.612859	0.609439	0.608071	0.608071	0.604651	0.604651	0.604651	0.603967	0.605335	0.608755
894	0.549932	0.584131	0.600547	0.607387	0.614227	0.610123	0.609439	0.614911	0.608071	0.607387	0.610123	0.616963	0.615595	0.612859	0.610807	0.616963	0.617647	0.614911	0.610807	0.611491	0.612175	0.609439	0.608071	0.608071	0.604651	0.604651	0.604651	0.603967	0.605335	0.608755
895	0.547196	0.583447	0.601231	0.606703	0.614227	0.611491	0.610123	0.614227	0.609439	0.608755	0.609439	0.616963	0.614227	0.612175	0.610807	0.615595	0.617647	0.613543	0.608071	0.610807	0.611491	0.608755	0.608755	0.607387	0.604651	0.605335	0.603283	0.603283	0.604651	0.606703
896	0.549248	0.585499	0.603283	0.606019	0.615595	0.612859	0.612859	0.613543	0.609439	0.608755	0.609439	0.619015	0.613543	0.613543	0.611491	0.614911	0.615595	0.611491	0.609439	0.610123	0.612175	0.608071	0.610123	0.607387	0.604651	0.605335	0.603283	0.602599	0.605335	0.606703
897	0.549932	0.586183	0.603283	0.608071	0.616279	0.614227	0.612175	0.612859	0.610123	0.608755	0.608755	0.619015	0.613543	0.612859	0.610807	0.614911	0.613543	0.610807	0.609439	0.610123	0.612175	0.608755	0.609439	0.607387	0.604651	0.605335	0.603967	0.603283	0.606019	0.607387
898	0.550616	0.587551	0.603283	0.607387	0.615595	0.614227	0.611491	0.612859	0.609439	0.608071	0.610123	0.617647	0.611491	0.612859	0.610807	0.615595	0.613543	0.611491	0.610123	0.610807	0.612175	0.608755	0.608755	0.607387	0.605335	0.604651	0.601915	0.604651	0.605335	0.606703
899	0.5513	0.586867	0.601231	0.607387	0.615595	0.614911	0.612175	0.614911	0.610807	0.608071	0.611491	0.617647	0.610807	0.612175	0.611491	0.614911	0.613543	0.612175	0.610123	0.611491	0.613543	0.608755	0.608071	0.608071	0.603967	0.603967	0.602599	0.603967	0.604651	0.606703
900	0.551984	0.588235	0.599179	0.606703	0.614911	0.614227	0.611491	0.612859	0.609439	0.608071	0.609439	0.617647	0.610807	0.611491	0.611491	0.614227	0.614227	0.611491	0.611491	0.612175	0.613543	0.608071	0.608071	0.607387	0.604651	0.603967	0.602599	0.603283	0.604651	0.606019
901	0.55472	0.588919	0.599863	0.607387	0.613543	0.616963	0.612175	0.610123	0.609439	0.610123	0.610123	0.615595	0.609439	0.611491	0.610123	0.613543	0.612859	0.610123	0.610807	0.612175	0.617647	0.611491	0.610123	0.608071	0.608071	0.606019	0.604651	0.603283	0.604651	0.604651
902	0.555404	0.590287	0.599863	0.607387	0.613543	0.617647	0.612859	0.608755	0.608755	0.609439	0.609439	0.614911	0.610123	0.611491	0.610807	0.612859	0.612859	0.609439	0.611491	0.612175	0.617647	0.610807	0.610123	0.608071	0.608755	0.604651	0.603967	0.602599	0.604651	0.604651
903	0.554036	0.590287	0.601231	0.610123	0.614911	0.617647	0.610123	0.610123	0.608071	0.608071	0.609439	0.614227	0.608071	0.612175	0.610807	0.612175	0.612859	0.610807	0.612859	0.612175	0.616279	0.612175	0.610807	0.608071	0.608755	0.605335	0.603967	0.604651	0.604651	0.606019
904	0.555404	0.590971	0.599179	0.608071	0.614911	0.617647	0.610807	0.607387	0.608755	0.608755	0.609439	0.614227	0.610807	0.614911	0.612175	0.612175	0.612175	0.611491	0.612859	0.612859	0.616963	0.612175	0.611491	0.610123	0.609439	0.607387	0.604651	0.605335	0.605335	0.607387
905	0.55472	0.590287	0.599863	0.608755	0.616279	0.616963	0.611491	0.607387	0.609439	0.608071	0.607387	0.613543	0.609439	0.614911	0.612175	0.612175	0.611491	0.611491	0.612175	0.612859	0.616963	0.612859	0.611491	0.609439	0.609439	0.606703	0.605335	0.605335	0.605335	0.606703
906	0.55472	0.590287	0.599179	0.609439	0.616963	0.616963	0.610807	0.607387	0.608755	0.608071	0.607387	0.613543	0.609439	0.614911	0.612859	0.612175	0.611491	0.611491	0.612175	0.612859	0.616279	0.612859	0.611491	0.609439	0.609439	0.606703	0.605335	0.605335	0.605335	0.606703
907	0.556088	0.590287	0.599179	0.609439	0.615595	0.616963	0.610123	0.608071	0.608755	0.608071	0.607387	0.613543	0.610123	0.614911	0.612175	0.612175	0.611491	0.611491	0.611491	0.613543	0.616279	0.612859	0.611491	0.610123	0.609439	0.605335	0.603967	0.605335	0.605335	0.606703
908	0.5513	0.588235	0.598495	0.608071	0.615595	0.616963	0.611491	0.608071	0.608755	0.607387	0.607387	0.612175	0.609439	0.614911	0.611491	0.612859	0.610123	0.610123	0.612175	0.613543	0.615595	0.613543	0.610123	0.608071	0.607387	0.603283	0.603283	0.604651	0.605335	0.607387
909	0.550616	0.588235	0.597127	0.606703	0.614227	0.616279	0.612859	0.606703	0.608071	0.607387	0.607387	0.611491	0.608755	0.614227	0.611491	0.612859	0.609439	0.610123	0.612859	0.612859	0.615595	0.612859	0.608755	0.607387	0.607387	0.603283	0.603283	0.605335	0.606019	0.606703
910	0.549248	0.587551	0.598495	0.606019	0.613543	0.615595	0.612175	0.606019	0.608071	0.607387	0.607387	0.611491	0.610123	0.614227	0.612175	0.613543	0.610807	0.611491	0.612859	0.612859	0.615595	0.612859	0.608071	0.606703	0.608755	0.603283	0.603283	0.605335	0.605335	0.607387
911	0.549932	0.586867	0.599179	0.605335	0.614227	0.615595	0.612859	0.606703	0.609439	0.606019	0.609439	0.612859	0.610807	0.613543	0.610807	0.613543	0.612175	0.611491	0.612859	0.614911	0.616279	0.612859	0.610123	0.608071	0.610123	0.607387	0.604651	0.606703	0.606703	0.608755
912	0.550616	0.586867	0.599179	0.605335	0.612859	0.615595	0.610807	0.607387	0.610123	0.606703	0.611491	0.612175	0.611491	0.613543	0.609439	0.613543	0.612859	0.611491	0.612175	0.615595	0.616279	0.612175	0.610123	0.608071	0.610123	0.607387	0.605335	0.606703	0.606703	0.608755
913	0.554036	0.587551	0.602599	0.605335	0.614227	0.614911	0.612175	0.607387	0.610123	0.608755	0.612175	0.612175	0.612175	0.613543	0.609439	0.613543	0.612859	0.613543	0.613543	0.614911	0.617647	0.612859	0.608755	0.609439	0.609439	0.607387	0.606019	0.606703	0.607387	0.608755
914	0.554036	0.587551	0.602599	0.605335	0.615595	0.614911	0.612175	0.607387	0.610123	0.608755	0.612175	0.612175	0.612175	0.613543	0.610123	0.613543	0.612859	0.613543	0.613543	0.615595	0.617647	0.613543	0.608755	0.609439	0.609439	0.606703	0.606019	0.606703	0.607387	0.608755
915	0.552668	0.588235	0.601231	0.604651	0.615595	0.613543	0.610807	0.607387	0.610807	0.609439	0.612175	0.612859	0.612859	0.612175	0.611491	0.613543	0.612859	0.613543	0.613543	0.614227	0.616963	0.612859	0.608755	0.610123	0.608071	0.607387	0.605335	0.606703	0.606019	0.609439
916	0.551984	0.587551	0.599179	0.603283	0.616279	0.612859	0.610123	0.607387	0.610123	0.608755	0.612175	0.612859	0.612175	0.612175	0.611491	0.612859	0.612859	0.612859	0.613543	0.614911	0.616279	0.612175	0.608755	0.609439	0.608755	0.608071	0.604651	0.606703	0.606019	0.608755
917	0.551984	0.589603	0.598495	0.603283	0.616279	0.612859	0.610123	0.607387	0.610123	0.608755	0.611491	0.612859	0.612175	0.612175	0.611491	0.613543	0.612175	0.613543	0.612859	0.615595	0.616279	0.612175	0.608755	0.609439	0.609439	0.608071	0.604651	0.606703	0.606019	0.608755
918	0.552668	0.588919	0.598495	0.603283	0.614227	0.612175	0.608071	0.608071	0.610807	0.609439	0.610807	0.614227	0.612175	0.612175	0.612175	0.616279	0.613543	0.612859	0.613543	0.615595	0.615595	0.612175	0.609439	0.611491	0.611491	0.610807	0.606703	0.608755	0.608071	0.608755
919	0.553352	0.590971	0.599863	0.603967	0.614911	0.612859	0.608755	0.607387	0.611491	0.609439	0.610807	0.614227	0.612175	0.612175	0.612175	0.616963	0.614227	0.612859	0.614227	0.616279	0.616279	0.612859	0.609439	0.611491	0.612175	0.610807	0.606703	0.608755	0.608071	0.608071
920	0.556088	0.588919	0.599179	0.606019	0.614911	0.610807	0.607387	0.608071	0.609439	0.608071	0.609439	0.614911	0.613543	0.613543	0.612175	0.616279	0.613543	0.612175	0.612859	0.614911	0.614227	0.611491	0.610123	0.612859	0.610807	0.611491	0.606703	0.608071	0.608071	0.608071
921	0.555404	0.589603	0.599863	0.605335	0.615595	0.611491	0.606019	0.608071	0.610123	0.608755	0.609439	0.614227	0.614227	0.614227	0.611491	0.616963	0.614911	0.612175	0.614227	0.615595	0.614911	0.610123	0.610807	0.612859	0.610123	0.610807	0.606703	0.607387	0.607387	0.608071
922	0.555404	0.589603	0.599179	0.605335	0.616963	0.612859	0.607387	0.606703	0.609439	0.608755	0.609439	0.614911	0.614227	0.613543	0.610807	0.614911	0.614227	0.611491	0.612175	0.614227	0.613543	0.612175	0.612859	0.612859	0.610123	0.610807	0.608071	0.608071	0.606703	0.607387
923	0.556772	0.590287	0.601231	0.604651	0.616279	0.612859	0.607387	0.606703	0.608755	0.609439	0.610123	0.614227	0.613543	0.613543	0.610123	0.613543	0.614911	0.610807	0.612175	0.614911	0.614227	0.611491	0.611491	0.612859	0.610807	0.610123	0.608755	0.608071	0.603967	0.608071
924	0.556772	0.590971	0.600547	0.605335	0.615595	0.613543	0.608755	0.607387	0.609439	0.610123	0.610123	0.613543	0.614227	0.614227	0.610123	0.614227	0.614911	0.611491	0.612175	0.614227	0.613543	0.611491	0.610807	0.612175	0.610807	0.610123	0.609439	0.608071	0.604651	0.608755
925	0.556088	0.589603	0.599179	0.604651	0.616279	0.612859	0.609439	0.606019	0.609439	0.608755	0.609439	0.612859	0.614227	0.614227	0.610807	0.614227	0.614911	0.612175	0.612859	0.613543	0.612859	0.613543	0.611491	0.612175	0.610807	0.610807	0.609439	0.608071	0.604651	0.608755
926	0.556088	0.590971	0.599863	0.604651	0.616963	0.614227	0.609439	0.605335	0.609439	0.609439	0.610123	0.612859	0.614227	0.614227	0.610807	0.613543	0.614227	0.612175	0.613543	0.614227	0.613543	0.612175	0.609439	0.611491	0.610807	0.609439	0.608755	0.608071	0.604651	0.608755
927	0.556772	0.590287	0.599863	0.605335	0.616279	0.615595	0.610123	0.606019	0.608071	0.610123	0.607387	0.612175	0.613543	0.614227	0.608755	0.611491	0.612175	0.612175	0.614227	0.613543	0.614227	0.612859	0.611491	0.612859	0.610807	0.610123	0.611491	0.607387	0.603967	0.606703
928	0.558824	0.592339	0.600547	0.604651	0.614911	0.615595	0.610807	0.606703	0.608071	0.608755	0.607387	0.612175	0.612859	0.612859	0.608755	0.611491	0.611491	0.611491	0.613543	0.614911	0.612859	0.612175	0.610807	0.611491	0.611491	0.610807	0.611491	0.608755	0.603967	0.605335
929	0.55814	0.592339	0.598495	0.603283	0.614911	0.615595	0.610807	0.606703	0.608071	0.608755	0.608755	0.612859	0.612175	0.612859	0.608755	0.610123	0.611491	0.611491	0.613543	0.613543	0.612859	0.611491	0.610807	0.610807	0.611491	0.610807	0.610807	0.608755	0.603967	0.605335
930	0.55814	0.593023	0.599179	0.602599	0.614911	0.616279	0.610807	0.606703	0.608071	0.608755	0.608755	0.612175	0.612859	0.612175	0.609439	0.610807	0.612175	0.611491	0.613543	0.614911	0.613543	0.611491	0.610807	0.610807	0.611491	0.610807	0.610807	0.608755	0.603967	0.605335
931	0.555404	0.590971	0.598495	0.602599	0.613543	0.614911	0.610807	0.608755	0.609439	0.608071	0.608755	0.610807	0.613543	0.612859	0.609439	0.610123	0.611491	0.610807	0.613543	0.613543	0.612859	0.611491	0.611491	0.612175	0.612175	0.611491	0.611491	0.608071	0.603967	0.604651
932	0.556088	0.591655	0.599179	0.601915	0.613543	0.615595	0.610807	0.609439	0.609439	0.608071	0.608071	0.610807	0.613543	0.612859	0.609439	0.610807	0.612175	0.610807	0.613543	0.613543	0.612859	0.610807	0.611491	0.611491	0.611491	0.611491	0.611491	0.608071	0.603967	0.604651
933	0.55472	0.590287	0.597811	0.601915	0.612175	0.613543	0.610807	0.610123	0.610123	0.609439	0.607387	0.609439	0.613543	0.612859	0.609439	0.611491	0.610807	0.610807	0.612859	0.612175	0.612859	0.610807	0.610807	0.610123	0.610807	0.612859	0.610807	0.609439	0.605335	0.605335
934	0.554036	0.590971	0.597811	0.602599	0.612175	0.613543	0.610807	0.609439	0.609439	0.609439	0.608071	0.610123	0.613543	0.614227	0.609439	0.611491	0.610807	0.610807	0.612859	0.612175	0.612859	0.610807	0.610807	0.610123	0.610807	0.612859	0.610807	0.609439	0.605335	0.605335
935	0.553352	0.590971	0.597811	0.602599	0.612175	0.613543	0.610807	0.608755	0.609439	0.609439	0.608071	0.610807	0.612859	0.614227	0.609439	0.611491	0.610123	0.610807	0.612859	0.612859	0.614911	0.610807	0.611491	0.610123	0.609439	0.612859	0.610807	0.608755	0.605335	0.605335
936	0.552668	0.589603	0.596443	0.601915	0.610807	0.612859	0.610807	0.609439	0.609439	0.608755	0.607387	0.608755	0.612859	0.612859	0.608755	0.612859	0.610123	0.611491	0.613543	0.612175	0.614911	0.610123	0.610123	0.610807	0.610123	0.613543	0.610123	0.608755	0.605335	0.605335
937	0.552668	0.589603	0.596443	0.601231	0.610807	0.612859	0.610807	0.609439	0.609439	0.608755	0.606703	0.609439	0.612175	0.613543	0.608755	0.612175	0.610123	0.611491	0.612859	0.612859	0.615595	0.610123	0.609439	0.610807	0.610123	0.613543	0.610123	0.608755	0.606019	0.605335
938	0.552668	0.588919	0.595759	0.601231	0.610807	0.612175	0.610807	0.609439	0.609439	0.608755	0.606703	0.609439	0.612859	0.612175	0.609439	0.612175	0.610807	0.611491	0.613543	0.611491	0.615595	0.610123	0.610123	0.610807	0.610807	0.613543	0.610807	0.609439	0.606703	0.606019
939	0.553352	0.590287	0.595075	0.601231	0.611491	0.611491	0.610807	0.609439	0.610807	0.609439	0.606019	0.608755	0.612175	0.612175	0.608755	0.612175	0.611491	0.611491	0.613543	0.611491	0.614911	0.610807	0.610123	0.612175	0.608755	0.612859	0.610123	0.610123	0.606019	0.606019
940	0.553352	0.590971	0.596443	0.602599	0.611491	0.612175	0.610807	0.610807	0.611491	0.608755	0.605335	0.608755	0.612175	0.610807	0.608071	0.611491	0.610807	0.611491	0.613543	0.610807	0.613543	0.610807	0.609439	0.610807	0.610123	0.611491	0.609439	0.610123	0.604651	0.606703
941	0.553352	0.590287	0.595759	0.603283	0.614227	0.610807	0.612175	0.609439	0.610807	0.610807	0.608755	0.608755	0.613543	0.611491	0.608755	0.611491	0.610807	0.611491	0.614911	0.610807	0.614227	0.609439	0.609439	0.610123	0.608071	0.612175	0.611491	0.610123	0.606019	0.606703
942	0.553352	0.590287	0.596443	0.602599	0.613543	0.609439	0.610807	0.611491	0.610123	0.610123	0.609439	0.606703	0.612859	0.611491	0.608071	0.612175	0.610807	0.611491	0.612859	0.612175	0.612859	0.610123	0.609439	0.610123	0.609439	0.612859	0.611491	0.609439	0.606019	0.606703
943	0.554036	0.588919	0.596443	0.602599	0.613543	0.610807	0.610123	0.611491	0.610123	0.610123	0.608755	0.605335	0.612175	0.611491	0.608071	0.611491	0.610807	0.612175	0.612859	0.612175	0.612175	0.610123	0.609439	0.610123	0.609439	0.612859	0.610807	0.609439	0.606019	0.606703
944	0.55472	0.589603	0.595759	0.602599	0.613543	0.611491	0.609439	0.610807	0.612175	0.610807	0.609439	0.606703	0.612859	0.610807	0.608071	0.611491	0.612175	0.612859	0.613543	0.611491	0.613543	0.610807	0.608755	0.610807	0.609439	0.612859	0.610807	0.607387	0.605335	0.606019
945	0.556772	0.590971	0.593707	0.602599	0.611491	0.610123	0.610123	0.610807	0.613543	0.609439	0.608071	0.605335	0.612175	0.612859	0.608071	0.609439	0.611491	0.610123	0.613543	0.613543	0.614227	0.610807	0.608755	0.610807	0.610123	0.614227	0.611491	0.606019	0.604651	0.603283
946	0.556772	0.589603	0.594391	0.602599	0.608755	0.608755	0.608071	0.610807	0.612859	0.608755	0.608755	0.603967	0.611491	0.612859	0.607387	0.608755	0.611491	0.610123	0.612859	0.612175	0.612859	0.610123	0.608755	0.610807	0.610123	0.614911	0.610123	0.605335	0.604651	0.603967
947	0.556772	0.590971	0.595075	0.602599	0.608071	0.609439	0.609439	0.610123	0.611491	0.608755	0.609439	0.604651	0.612175	0.612175	0.607387	0.609439	0.612175	0.611491	0.613543	0.611491	0.612175	0.608755	0.608071	0.608755	0.608755	0.612175	0.608755	0.604651	0.604651	0.603967
948	0.558824	0.591655	0.595759	0.604651	0.608755	0.609439	0.611491	0.609439	0.610123	0.606703	0.607387	0.603283	0.608071	0.608755	0.609439	0.608071	0.612175	0.610123	0.609439	0.609439	0.610123	0.608071	0.607387	0.607387	0.608071	0.609439	0.609439	0.606019	0.600547	0.601231
949	0.556772	0.590287	0.595075	0.605335	0.608071	0.608755	0.610807	0.610123	0.609439	0.606703	0.607387	0.602599	0.608755	0.608755	0.609439	0.608755	0.611491	0.609439	0.608755	0.610123	0.610123	0.608071	0.607387	0.607387	0.608071	0.608755	0.608071	0.605335	0.601231	0.600547
950	0.556088	0.590971	0.597127	0.605335	0.608755	0.610123	0.611491	0.610807	0.610807	0.608071	0.608755	0.602599	0.608755	0.609439	0.609439	0.608755	0.611491	0.609439	0.608071	0.609439	0.608755	0.607387	0.606703	0.607387	0.607387	0.608755	0.609439	0.606019	0.601915	0.603283
951	0.556772	0.590287	0.597811	0.603283	0.608755	0.608755	0.612175	0.611491	0.612175	0.608755	0.608755	0.601915	0.609439	0.612175	0.609439	0.607387	0.612175	0.608755	0.607387	0.608755	0.606703	0.606019	0.605335	0.606703	0.606019	0.607387	0.609439	0.606019	0.603283	0.602599
952	0.557456	0.589603	0.597811	0.603283	0.609439	0.609439	0.612175	0.610123	0.610807	0.606703	0.608755	0.603283	0.610807	0.609439	0.610123	0.606703	0.612175	0.609439	0.608071	0.608071	0.606703	0.605335	0.605335	0.606703	0.606019	0.607387	0.609439	0.606019	0.603283	0.602599
953	0.556772	0.588919	0.597811	0.603283	0.609439	0.610123	0.612859	0.609439	0.610807	0.606019	0.608755	0.603967	0.610807	0.610123	0.610123	0.606703	0.611491	0.609439	0.608071	0.608071	0.607387	0.605335	0.605335	0.606703	0.605335	0.607387	0.608071	0.604651	0.603283	0.601915
954	0.556772	0.588235	0.597127	0.603283	0.608755	0.610123	0.612859	0.608755	0.610807	0.606019	0.608755	0.603283	0.610123	0.610123	0.610123	0.606703	0.611491	0.609439	0.608071	0.607387	0.606703	0.606019	0.606019	0.606019	0.605335	0.607387	0.608071	0.603967	0.602599	0.601231
955	0.55472	0.587551	0.597127	0.603967	0.608071	0.610123	0.611491	0.608071	0.609439	0.606703	0.610123	0.601915	0.609439	0.608755	0.609439	0.605335	0.610807	0.609439	0.608071	0.609439	0.606703	0.607387	0.604651	0.604651	0.604651	0.606019	0.606019	0.603283	0.601231	0.600547
956	0.556088	0.588235	0.597127	0.602599	0.608071	0.610123	0.610807	0.608071	0.608755	0.605335	0.610807	0.602599	0.608071	0.608755	0.609439	0.604651	0.610807	0.608755	0.608071	0.608755	0.606019	0.607387	0.604651	0.605335	0.605335	0.606019	0.606019	0.603967	0.601231	0.600547
957	0.555404	0.588235	0.597127	0.602599	0.607387	0.610807	0.610123	0.608071	0.607387	0.605335	0.610123	0.603967	0.608755	0.607387	0.609439	0.606019	0.610123	0.608071	0.607387	0.608071	0.605335	0.607387	0.604651	0.606019	0.606019	0.606019	0.606703	0.603283	0.600547	0.601231
958	0.55472	0.587551	0.595759	0.601231	0.608071	0.610123	0.608755	0.605335	0.604651	0.605335	0.609439	0.603283	0.607387	0.606703	0.608755	0.606703	0.610807	0.608755	0.607387	0.607387	0.604651	0.607387	0.603967	0.606019	0.606019	0.604651	0.604651	0.602599	0.600547	0.601231
959	0.555404	0.587551	0.595075	0.601231	0.608755	0.611491	0.608755	0.606019	0.605335	0.606703	0.609439	0.603967	0.605335	0.606703	0.608071	0.607387	0.610807	0.608755	0.606703	0.608071	0.604651	0.607387	0.603967	0.606019	0.606703	0.604651	0.605335	0.603967	0.601915	0.601231
960	0.554036	0.586867	0.595759	0.602599	0.608755	0.611491	0.608755	0.605335	0.606703	0.606703	0.610807	0.603967	0.606019	0.606703	0.608071	0.608755	0.610123	0.609439	0.608071	0.608755	0.603967	0.608071	0.605335	0.606019	0.605335	0.604651	0.606019	0.603967	0.601915	0.601915
961	0.55472	0.587551	0.595759	0.601231	0.610123	0.612859	0.609439	0.605335	0.606703	0.606703	0.611491	0.603967	0.606019	0.606703	0.608071	0.608755	0.610123	0.609439	0.608755	0.608071	0.603967	0.608071	0.605335	0.606019	0.604651	0.604651	0.606019	0.603967	0.601231	0.601915
962	0.55472	0.585499	0.595075	0.601231	0.610123	0.612859	0.608755	0.604651	0.607387	0.606703	0.610807	0.603283	0.604651	0.607387	0.608755	0.608071	0.611491	0.609439	0.608071	0.607387	0.603967	0.608071	0.605335	0.605335	0.605335	0.603967	0.605335	0.603283	0.603283	0.603283
963	0.555404	0.586867	0.597127	0.601915	0.610123	0.613543	0.608755	0.604651	0.607387	0.607387	0.609439	0.602599	0.604651	0.607387	0.608755	0.608755	0.611491	0.609439	0.608071	0.607387	0.603967	0.608755	0.603967	0.606019	0.604651	0.603967	0.606019	0.603967	0.603283	0.603967
964	0.555404	0.586867	0.597811	0.601915	0.610123	0.612859	0.609439	0.604651	0.606703	0.607387	0.609439	0.602599	0.604651	0.608755	0.608071	0.608755	0.611491	0.609439	0.607387	0.606019	0.604651	0.608071	0.603967	0.606019	0.605335	0.603967	0.605335	0.604651	0.602599	0.603283
965	0.554036	0.584815	0.599179	0.601915	0.610123	0.612175	0.608071	0.603967	0.604651	0.607387	0.608071	0.603283	0.603967	0.606703	0.607387	0.608071	0.610123	0.607387	0.605335	0.606019	0.606019	0.606019	0.604651	0.605335	0.604651	0.602599	0.603283	0.602599	0.601231	0.602599
966	0.554036	0.584815	0.598495	0.600547	0.609439	0.612175	0.607387	0.603967	0.605335	0.607387	0.608755	0.603967	0.604651	0.608071	0.606703	0.607387	0.610123	0.606703	0.604651	0.606019	0.605335	0.605335	0.605335	0.605335	0.604651	0.601915	0.603283	0.603283	0.601231	0.603283
967	0.55472	0.583447	0.597127	0.599863	0.609439	0.610123	0.607387	0.603283	0.605335	0.606019	0.608755	0.603967	0.603967	0.606703	0.606703	0.607387	0.609439	0.606703	0.604651	0.606019	0.604651	0.604651	0.604651	0.604651	0.603283	0.602599	0.603967	0.602599	0.601231	0.603283
968	0.55472	0.583447	0.597811	0.600547	0.609439	0.610123	0.607387	0.603967	0.605335	0.606019	0.608755	0.603967	0.603967	0.606703	0.606703	0.607387	0.609439	0.607387	0.604651	0.606019	0.603967	0.604651	0.604651	0.604651	0.603283	0.602599	0.605335	0.602599	0.601231	0.603283
969	0.553352	0.582763	0.595759	0.601231	0.609439	0.610807	0.609439	0.604651	0.605335	0.606019	0.609439	0.603967	0.603967	0.606703	0.607387	0.606703	0.610123	0.608071	0.605335	0.606019	0.603967	0.604651	0.604651	0.604651	0.603283	0.602599	0.606019	0.603283	0.601231	0.601915
970	0.552668	0.582763	0.596443	0.601231	0.609439	0.611491	0.608755	0.605335	0.605335	0.606019	0.609439	0.603967	0.603967	0.606703	0.607387	0.606703	0.610123	0.608071	0.605335	0.606019	0.604651	0.604651	0.604651	0.603967	0.603283	0.602599	0.606019	0.603283	0.601231	0.601915
971	0.552668	0.581395	0.595759	0.600547	0.609439	0.610807	0.608755	0.605335	0.606703	0.606019	0.608755	0.604651	0.603967	0.606703	0.607387	0.606703	0.610123	0.607387	0.606019	0.606703	0.603283	0.604651	0.604651	0.604651	0.603283	0.602599	0.606019	0.603283	0.601231	0.603283
972	0.553352	0.582763	0.595759	0.599179	0.609439	0.610807	0.608755	0.606019	0.608071	0.607387	0.608071	0.605335	0.603283	0.606703	0.607387	0.606703	0.610123	0.607387	0.606019	0.606703	0.602599	0.604651	0.603283	0.604651	0.602599	0.602599	0.605335	0.603283	0.601231	0.603283
973	0.552668	0.582763	0.595075	0.599863	0.608071	0.610807	0.608755	0.606019	0.607387	0.608071	0.608071	0.605335	0.603283	0.606703	0.607387	0.606703	0.610123	0.607387	0.606703	0.606019	0.602599	0.604651	0.603283	0.604651	0.602599	0.601915	0.606019	0.603283	0.601231	0.603283
974	0.551984	0.582079	0.595075	0.599863	0.608071	0.610807	0.608755	0.606019	0.607387	0.608071	0.608071	0.605335	0.603283	0.606703	0.607387	0.606703	0.610123	0.607387	0.606703	0.605335	0.602599	0.605335	0.603283	0.604651	0.602599	0.601915	0.605335	0.602599	0.599863	0.603283
975	0.551984	0.582079	0.593707	0.599179	0.609439	0.610807	0.608755	0.606019	0.605335	0.608755	0.608071	0.604651	0.603967	0.606019	0.607387	0.606019	0.610807	0.608755	0.608755	0.606019	0.603283	0.605335	0.602599	0.604651	0.602599	0.602599	0.606019	0.603967	0.599179	0.603967
976	0.551984	0.582079	0.594391	0.599179	0.609439	0.610807	0.608755	0.606703	0.605335	0.608755	0.608071	0.604651	0.603283	0.606019	0.607387	0.606019	0.610123	0.608755	0.608071	0.606019	0.602599	0.604651	0.602599	0.604651	0.601915	0.602599	0.606019	0.603967	0.599179	0.603283
977	0.552668	0.582763	0.595075	0.599863	0.610807	0.610123	0.608755	0.606703	0.606019	0.608071	0.608071	0.604651	0.603967	0.606019	0.607387	0.606019	0.610123	0.609439	0.607387	0.606019	0.602599	0.603967	0.602599	0.604651	0.601915	0.602599	0.606019	0.603967	0.599863	0.603283
978	0.551984	0.582079	0.595075	0.599863	0.610807	0.610123	0.609439	0.606703	0.606703	0.608071	0.608071	0.604651	0.603967	0.606019	0.607387	0.606019	0.610123	0.610123	0.607387	0.606019	0.601915	0.603967	0.602599	0.604651	0.601915	0.602599	0.605335	0.603967	0.599863	0.603283
979	0.551984	0.582763	0.595075	0.600547	0.610807	0.610123	0.609439	0.606703	0.606703	0.608071	0.608071	0.604651	0.603967	0.606019	0.607387	0.606019	0.610123	0.610123	0.607387	0.606019	0.602599	0.603967	0.602599	0.604651	0.601915	0.602599	0.605335	0.603967	0.599863	0.603283
980	0.5513	0.582079	0.595075	0.600547	0.611491	0.610123	0.610123	0.606019	0.607387	0.608755	0.608071	0.604651	0.604651	0.606019	0.607387	0.606703	0.610123	0.610123	0.607387	0.605335	0.602599	0.603283	0.602599	0.604651	0.601915	0.602599	0.605335	0.603967	0.599863	0.603283
981	0.552668	0.582763	0.592339	0.601231	0.610807	0.610123	0.610123	0.606019	0.607387	0.607387	0.608071	0.604651	0.604651	0.606019	0.608071	0.606703	0.610123	0.610123	0.607387	0.605335	0.602599	0.603283	0.603283	0.605335	0.601915	0.602599	0.605335	0.603283	0.599863	0.603283
982	0.553352	0.583447	0.592339	0.601231	0.610123	0.609439	0.609439	0.605335	0.607387	0.607387	0.608071	0.604651	0.604651	0.606019	0.608071	0.606703	0.609439	0.609439	0.607387	0.605335	0.601231	0.603967	0.602599	0.605335	0.602599	0.602599	0.605335	0.603283	0.599863	0.603283
983	0.553352	0.583447	0.593023	0.601231	0.610807	0.609439	0.609439	0.605335	0.607387	0.608071	0.608071	0.604651	0.604651	0.606019	0.607387	0.606019	0.609439	0.608755	0.607387	0.605335	0.601231	0.603967	0.602599	0.605335	0.601915	0.602599	0.605335	0.603967	0.600547	0.603967
984	0.551984	0.582763	0.592339	0.601231	0.609439	0.610807	0.608755	0.603967	0.605335	0.607387	0.608071	0.603967	0.603967	0.606019	0.607387	0.606019	0.609439	0.608071	0.607387	0.605335	0.601915	0.603967	0.602599	0.605335	0.601915	0.603967	0.606019	0.603967	0.600547	0.603967
985	0.551984	0.582079	0.592339	0.601231	0.610123	0.610807	0.609439	0.604651	0.605335	0.607387	0.608071	0.603967	0.603967	0.606703	0.607387	0.606019	0.609439	0.608071	0.607387	0.605335	0.602599	0.603967	0.603967	0.605335	0.601915	0.603967	0.606019	0.603967	0.600547	0.603967
986	0.551984	0.581395	0.592339	0.601915	0.610807	0.610807	0.609439	0.603967	0.605335	0.606703	0.608071	0.603967	0.603967	0.606703	0.607387	0.606019	0.609439	0.608071	0.607387	0.605335	0.602599	0.604651	0.603967	0.605335	0.601915	0.604651	0.606019	0.603283	0.600547	0.603967
987	0.551984	0.581395	0.591655	0.601231	0.610807	0.611491	0.609439	0.604651	0.605335	0.606703	0.608071	0.603283	0.603967	0.606703	0.607387	0.606019	0.609439	0.608071	0.606703	0.605335	0.602599	0.604651	0.602599	0.604651	0.601915	0.604651	0.606019	0.602599	0.599863	0.603283
988	0.5513	0.582079	0.590287	0.600547	0.610807	0.610807	0.608755	0.605335	0.606703	0.606019	0.608071	0.603967	0.603967	0.605335	0.608071	0.606019	0.609439	0.606703	0.607387	0.605335	0.602599	0.604651	0.602599	0.604651	0.601915	0.604651	0.606019	0.602599	0.599179	0.603283
989	0.5513	0.582079	0.590971	0.601915	0.610123	0.611491	0.608755	0.606703	0.606703	0.606019	0.608071	0.603967	0.603967	0.605335	0.608755	0.606019	0.608755	0.606703	0.607387	0.605335	0.603283	0.604651	0.602599	0.604651	0.601915	0.604651	0.606703	0.603967	0.599863	0.603283
